# Supplementary material for: Metabotypes of response to bariatric surgery independent of the magnitude of weight loss
Source: PLoS One. 2018 Jun 1;13(6):e0198214. doi: 10.1371/journal.pone.0198214 (PMC5983508; doi:10.1371/journal.pone.0198214)
Supplement: S1 Table — Metabolites are grouped into classes based on their metabolic function or structural similarities. According to manufacturer guidelines the detected MRM signal for lipid measurements is a sum of several isobaric/isomeric lipids. "For example: the signal of PC aa C36:6 can arise from at least 15 different lipid species that have different fatty acid composition (e.g. PC 16:1/20:5 versus PC 18:4/18:2), various positioning of fatty acids sn-1/sn-2 (e.g. PC 18:4/18:2 versus PC 18:2/18:4) and different double bond positions and stereochemistry in those fatty acid chains (e.g. PC(18:4(6Z,9Z,12Z,15Z)/18:2(9Z,12Z)) versus PC (18:4(9E,11E,13E,15E)/18:2(9Z,12Z)))". QC-CV>25%: high analytical variances in the quality control replicates (coeficient of variation >25%); LOD: limit of detection; LLOQ: limit of quantification. (XLS) [file pone.0198214.s006.xls]

## Sheet: TableS1
Table S1. Summary of the metabolites (semi-)quantified in blood serum by MS/MS and those excluded. Metabolites are grouped into classes based on their metabolic function or structural similarities
Class	Metabolite abbreviation	Metabolite	Platform	Data type
aminoacids	Ala	Alanine	LC-MS/MS	Quantified
aminoacids	Arg	Arginine	LC-MS/MS	Quantified
aminoacids	Asn	Asparagine	LC-MS/MS	Quantified
aminoacids	Asp	Aspartate	LC-MS/MS	Quantified
aminoacids	Cit	Citrulline	LC-MS/MS	Quantified
aminoacids	Gln	Glutamine	LC-MS/MS	Quantified
aminoacids	Glu	Glutamate	LC-MS/MS	Quantified
aminoacids	Gly	Glycine	LC-MS/MS	Quantified
aminoacids	His	Histidine	LC-MS/MS	Quantified
aminoacids	Ile	Isoleucine	LC-MS/MS	Quantified
aminoacids	Leu	Leucine	LC-MS/MS	Quantified
aminoacids	Lys	Lysine	LC-MS/MS	Quantified
aminoacids	Met	Methionine	LC-MS/MS	Quantified
aminoacids	Orn	Ornitine	LC-MS/MS	Quantified
aminoacids	Phe	Phenylalanine	LC-MS/MS	Quantified
aminoacids	Pro	Proline	LC-MS/MS	Quantified
aminoacids	Ser	Serine	LC-MS/MS	Quantified
aminoacids	Thr	Threonine	LC-MS/MS	Quantified
aminoacids	Trp	Tryptophan	LC-MS/MS	Quantified
aminoacids	Tyr	Tyrosine	LC-MS/MS	Quantified
aminoacids	Val	Valine	LC-MS/MS	Quantified
biogenic amines	Ac-Orn	Acetylornithine	LC-MS/MS	< LOD
biogenic amines	ADMA	Asymmetric dimethylarginine	LC-MS/MS	< LOD
biogenic amines	alpha-AAA	alpha-Aminoadipic acid	LC-MS/MS	< LOD
biogenic amines	c4-OH-Pro	cis-4-Hydroxyproline	LC-MS/MS	< LOD
biogenic amines	Carnosine	Carnosine	LC-MS/MS	< LOD
biogenic amines	Creatinine	Creatinine	LC-MS/MS	Quantified
biogenic amines	DOPA	DOPA	LC-MS/MS	< LLOQ
biogenic amines	Dopamine	Dopamine	LC-MS/MS	< LLOQ
biogenic amines	Histamine	Histamine	LC-MS/MS	< LLOQ
biogenic amines	Kynurenine	Kynurenine	LC-MS/MS	Quantified
biogenic amines	Met-SO	Methioninesulfoxide	LC-MS/MS	< LOD
biogenic amines	Nitro-Tyr	Nitrotyrosine	LC-MS/MS	< LOD
biogenic amines	PEA	Phenylethylamine	LC-MS/MS	< LOD
biogenic amines	Putrescine	Putrescine	LC-MS/MS	Quantified
biogenic amines	Sarcosine	Sarcosine	LC-MS/MS	Quantified
biogenic amines	Serotonin	Serotonin	LC-MS/MS	Quantified
biogenic amines	Spermidine	Spermidine	LC-MS/MS	< LLOQ
biogenic amines	Spermine	Spermine	LC-MS/MS	QC-CV>25%
biogenic amines	t4-OH-Pro	trans-4-Hydroxyproline	LC-MS/MS	< LLOQ
biogenic amines	Taurine	Taurine	LC-MS/MS	Quantified
biogenic amines	SDMA	Symmetric dimethylarginine	LC-MS/MS	Quantified
acylcarnitines	C0	Carnitine	FIA-MS/MS	Quantified
acylcarnitines	C2	Acetylcarnitine	FIA-MS/MS	Quantified
acylcarnitines	C3	Propionylcarnitine	FIA-MS/MS	< LLOQ
acylcarnitines	C3:1	Propenoylcarnitine	FIA-MS/MS	QC-CV>25%
acylcarnitines	C3-OH	Hydroxypropionylcarnitine	FIA-MS/MS	Semi-quantified
acylcarnitines	C4	Butyrylcarnitine	FIA-MS/MS	< LLOQ
acylcarnitines	C4:1	Butenylcarnitine	FIA-MS/MS	< LOD
acylcarnitines	C4-OH (C3-DC)	Hydroxybutyrylcarnitine	FIA-MS/MS	< LOD
acylcarnitines	C5	Valerylcarnitine	FIA-MS/MS	< LLOQ
acylcarnitines	C5:1	Tiglylcarnitine	FIA-MS/MS	QC-CV>25%
acylcarnitines	C5:1-DC	Glutaconylcarnitine	FIA-MS/MS	QC-CV>25%
acylcarnitines	C5-DC (C6-OH)	Glutarylcarnitine* (Hydroxyhexanoylcarnitine)	FIA-MS/MS	Semi-quantified
acylcarnitines	C5-M-DC	Methylglutarylcarnitine	FIA-MS/MS	QC-CV>25%
acylcarnitines	C5-OH (C3-DC-M)	Hydroxyvalerylcarnitine (Methylmalonylcarnitine)	FIA-MS/MS	QC-CV>25%
acylcarnitines	C6 (C4:1-DC)	Hexanoylcarnitine (Fumarylcarnitine)	FIA-MS/MS	Semi-quantified
acylcarnitines	C6:1	Hexenoylcarnitine	FIA-MS/MS	< LOD
acylcarnitines	C7-DC	Pimelylcarnitine	FIA-MS/MS	Semi-quantified
acylcarnitines	C8	Octanoylcarnitine	FIA-MS/MS	Quantified
acylcarnitines	C9	Nonaylcarnitine	FIA-MS/MS	QC-CV>25%
acylcarnitines	C10	Decanoylcarnitine	FIA-MS/MS	Quantified
acylcarnitines	C10:1	Decenoylcarnitine	FIA-MS/MS	Semi-quantified
acylcarnitines	C10:2	Decadienylcarnitine	FIA-MS/MS	Semi-quantified
acylcarnitines	C12	Dodecanoylcarnitine	FIA-MS/MS	< LLOQ
acylcarnitines	C12:1	Dodecenoylcarnitine	FIA-MS/MS	< LOD
acylcarnitines	C12-DC	Dodecanedioylcarnitine	FIA-MS/MS	< LOD
acylcarnitines	C14	Tetradecanoylcarnitine	FIA-MS/MS	< LLOQ
acylcarnitines	C14:1	Tetradecenoylcarnitine	FIA-MS/MS	Semi-quantified
acylcarnitines	C14:1-OH	Hydroxytetradecenoylcarnitine	FIA-MS/MS	QC-CV>25%
acylcarnitines	C14:2	Tetradecadienylcarnitine	FIA-MS/MS	Semi-quantified
acylcarnitines	C14:2-OH	Hydroxytetradecadienylcarnitine	FIA-MS/MS	QC-CV>25%
acylcarnitines	C16	Hexadecanoylcarnitine	FIA-MS/MS	< LLOQ
acylcarnitines	C16:1	Hexadecenoylcarnitine	FIA-MS/MS	Semi-quantified
acylcarnitines	C16:1-OH	Hydroxyhexadecenoylcarnitine	FIA-MS/MS	QC-CV>25%
acylcarnitines	C16:2	Hexadecadienylcarnitine	FIA-MS/MS	Semi-quantified
acylcarnitines	C16:2-OH	Hydroxyhexadecadienylcarnitine	FIA-MS/MS	Semi-quantified
acylcarnitines	C16-OH	Hydroxyhexadecanoylcarnitine	FIA-MS/MS	QC-CV>25%
acylcarnitines	C18	Octadecanoylcarnitine	FIA-MS/MS	< LLOQ
acylcarnitines	C18:1	Octadecenoylcarnitine	FIA-MS/MS	Semi-quantified
acylcarnitines	C18:1-OH	Hydroxyoctadecenoylcarnitine	FIA-MS/MS	Semi-quantified
acylcarnitines	C18:2	Octadecadienylcarnitine	FIA-MS/MS	Semi-quantified
glycerophospholipids	lysoPC a C14:0	lysoPC a C14:0	FIA-MS/MS	< LOD
glycerophospholipids	lysoPC a C16:0	lysoPC a C16:0	FIA-MS/MS	Semi-quantified
glycerophospholipids	lysoPC a C16:1	lysoPC a C16:1	FIA-MS/MS	Semi-quantified
glycerophospholipids	lysoPC a C17:0	lysoPC a C17:0	FIA-MS/MS	Semi-quantified
glycerophospholipids	lysoPC a C18:0	lysoPC a C18:0	FIA-MS/MS	Semi-quantified
glycerophospholipids	lysoPC a C18:1	lysoPC a C18:1	FIA-MS/MS	Semi-quantified
glycerophospholipids	lysoPC a C18:2	lysoPC a C18:2	FIA-MS/MS	Semi-quantified
glycerophospholipids	lysoPC a C20:3	lysoPC a C20:3	FIA-MS/MS	Semi-quantified
glycerophospholipids	lysoPC a C20:4	lysoPC a C20:4	FIA-MS/MS	Semi-quantified
glycerophospholipids	lysoPC a C24:0	lysoPC a C24:0	FIA-MS/MS	Semi-quantified
glycerophospholipids	lysoPC a C26:0	lysoPC a C26:0	FIA-MS/MS	Semi-quantified
glycerophospholipids	lysoPC a C26:1	lysoPC a C26:1	FIA-MS/MS	Semi-quantified
glycerophospholipids	lysoPC a C28:0	lysoPC a C28:0	FIA-MS/MS	Semi-quantified
glycerophospholipids	lysoPC a C28:1	lysoPC a C28:1	FIA-MS/MS	Semi-quantified
glycerophospholipids	PC aa C24:0	PC aa C24:0	FIA-MS/MS	Semi-quantified
glycerophospholipids	PC aa C26:0	PC aa C26:0	FIA-MS/MS	< LOD
glycerophospholipids	PC aa C28:1	PC aa C28:1	FIA-MS/MS	Semi-quantified
glycerophospholipids	PC aa C30:0	PC aa C30:0	FIA-MS/MS	Semi-quantified
glycerophospholipids	PC aa C30:2	PC aa C30:2	FIA-MS/MS	< LOD
glycerophospholipids	PC aa C32:0	PC aa C32:0	FIA-MS/MS	Semi-quantified
glycerophospholipids	PC aa C32:1	PC aa C32:1	FIA-MS/MS	Semi-quantified
glycerophospholipids	PC aa C32:2	PC aa C32:2	FIA-MS/MS	< LOD
glycerophospholipids	PC aa C32:3	PC aa C32:3	FIA-MS/MS	Semi-quantified
glycerophospholipids	PC aa C34:1	PC aa C34:1	FIA-MS/MS	Semi-quantified
glycerophospholipids	PC aa C34:2	PC aa C34:2	FIA-MS/MS	Semi-quantified
glycerophospholipids	PC aa C34:3	PC aa C34:3	FIA-MS/MS	Semi-quantified
glycerophospholipids	PC aa C34:4	PC aa C34:4	FIA-MS/MS	Semi-quantified
glycerophospholipids	PC aa C36:0	PC aa C36:0	FIA-MS/MS	Semi-quantified
glycerophospholipids	PC aa C36:1	PC aa C36:1	FIA-MS/MS	Semi-quantified
glycerophospholipids	PC aa C36:2	PC aa C36:2	FIA-MS/MS	Semi-quantified
glycerophospholipids	PC aa C36:3	PC aa C36:3	FIA-MS/MS	Semi-quantified
glycerophospholipids	PC aa C36:4	PC aa C36:4	FIA-MS/MS	Semi-quantified
glycerophospholipids	PC aa C36:5	PC aa C36:5	FIA-MS/MS	Semi-quantified
glycerophospholipids	PC aa C36:6	PC aa C36:6	FIA-MS/MS	QC-CV>25%
glycerophospholipids	PC aa C38:0	PC aa C38:0	FIA-MS/MS	Semi-quantified
glycerophospholipids	PC aa C38:1	PC aa C38:1	FIA-MS/MS	Semi-quantified
glycerophospholipids	PC aa C38:3	PC aa C38:3	FIA-MS/MS	Semi-quantified
glycerophospholipids	PC aa C38:4	PC aa C38:4	FIA-MS/MS	Semi-quantified
glycerophospholipids	PC aa C38:5	PC aa C38:5	FIA-MS/MS	Semi-quantified
glycerophospholipids	PC aa C38:6	PC aa C38:6	FIA-MS/MS	Semi-quantified
glycerophospholipids	PC aa C40:1	PC aa C40:1	FIA-MS/MS	Semi-quantified
glycerophospholipids	PC aa C40:2	PC aa C40:2	FIA-MS/MS	Semi-quantified
glycerophospholipids	PC aa C40:3	PC aa C40:3	FIA-MS/MS	Semi-quantified
glycerophospholipids	PC aa C40:4	PC aa C40:4	FIA-MS/MS	Semi-quantified
glycerophospholipids	PC aa C40:5	PC aa C40:5	FIA-MS/MS	Semi-quantified
glycerophospholipids	PC aa C40:6	PC aa C40:6	FIA-MS/MS	Semi-quantified
glycerophospholipids	PC aa C42:0	PC aa C42:0	FIA-MS/MS	Semi-quantified
glycerophospholipids	PC aa C42:1	PC aa C42:1	FIA-MS/MS	Semi-quantified
glycerophospholipids	PC aa C42:2	PC aa C42:2	FIA-MS/MS	Semi-quantified
glycerophospholipids	PC aa C42:4	PC aa C42:4	FIA-MS/MS	Semi-quantified
glycerophospholipids	PC aa C42:5	PC aa C42:5	FIA-MS/MS	Semi-quantified
glycerophospholipids	PC aa C42:6	PC aa C42:6	FIA-MS/MS	Semi-quantified
glycerophospholipids	PC ae C30:0	PC ae C30:0	FIA-MS/MS	Semi-quantified
glycerophospholipids	PC ae C30:1	PC ae C30:1	FIA-MS/MS	< LOD
glycerophospholipids	PC ae C30:2	PC ae C30:2	FIA-MS/MS	< LOD
glycerophospholipids	PC ae C32:1	PC ae C32:1	FIA-MS/MS	Semi-quantified
glycerophospholipids	PC ae C32:2	PC ae C32:2	FIA-MS/MS	Semi-quantified
glycerophospholipids	PC ae C34:0	PC ae C34:0	FIA-MS/MS	Semi-quantified
glycerophospholipids	PC ae C34:1	PC ae C34:1	FIA-MS/MS	Semi-quantified
glycerophospholipids	PC ae C34:2	PC ae C34:2	FIA-MS/MS	Semi-quantified
glycerophospholipids	PC ae C34:3	PC ae C34:3	FIA-MS/MS	Semi-quantified
glycerophospholipids	PC ae C36:0	PC ae C36:0	FIA-MS/MS	Semi-quantified
glycerophospholipids	PC ae C36:1	PC ae C36:1	FIA-MS/MS	Semi-quantified
glycerophospholipids	PC ae C36:2	PC ae C36:2	FIA-MS/MS	Semi-quantified
glycerophospholipids	PC ae C36:3	PC ae C36:3	FIA-MS/MS	Semi-quantified
glycerophospholipids	PC ae C36:4	PC ae C36:4	FIA-MS/MS	Semi-quantified
glycerophospholipids	PC ae C36:5	PC ae C36:5	FIA-MS/MS	Semi-quantified
glycerophospholipids	PC ae C38:0	PC ae C38:0	FIA-MS/MS	Semi-quantified
glycerophospholipids	PC ae C38:1	PC ae C38:1	FIA-MS/MS	QC-CV>25%
glycerophospholipids	PC ae C38:2	PC ae C38:2	FIA-MS/MS	Semi-quantified
glycerophospholipids	PC ae C38:3	PC ae C38:3	FIA-MS/MS	Semi-quantified
glycerophospholipids	PC ae C38:4	PC ae C38:4	FIA-MS/MS	Semi-quantified
glycerophospholipids	PC ae C38:5	PC ae C38:5	FIA-MS/MS	Semi-quantified
glycerophospholipids	PC ae C38:6	PC ae C38:6	FIA-MS/MS	Semi-quantified
glycerophospholipids	PC ae C40:1	PC ae C40:1	FIA-MS/MS	Semi-quantified
glycerophospholipids	PC ae C40:2	PC ae C40:2	FIA-MS/MS	Semi-quantified
glycerophospholipids	PC ae C40:3	PC ae C40:3	FIA-MS/MS	Semi-quantified
glycerophospholipids	PC ae C40:4	PC ae C40:4	FIA-MS/MS	Semi-quantified
glycerophospholipids	PC ae C40:5	PC ae C40:5	FIA-MS/MS	Semi-quantified
glycerophospholipids	PC ae C40:6	PC ae C40:6	FIA-MS/MS	Semi-quantified
glycerophospholipids	PC ae C42:0	PC ae C42:0	FIA-MS/MS	Semi-quantified
glycerophospholipids	PC ae C42:1	PC ae C42:1	FIA-MS/MS	Semi-quantified
glycerophospholipids	PC ae C42:2	PC ae C42:2	FIA-MS/MS	Semi-quantified
glycerophospholipids	PC ae C42:3	PC ae C42:3	FIA-MS/MS	Semi-quantified
glycerophospholipids	PC ae C42:4	PC ae C42:4	FIA-MS/MS	Semi-quantified
glycerophospholipids	PC ae C42:5	PC ae C42:5	FIA-MS/MS	Semi-quantified
glycerophospholipids	PC ae C44:3	PC ae C44:3	FIA-MS/MS	Semi-quantified
glycerophospholipids	PC ae C44:4	PC ae C44:4	FIA-MS/MS	Semi-quantified
glycerophospholipids	PC ae C44:5	PC ae C44:5	FIA-MS/MS	Semi-quantified
glycerophospholipids	PC ae C44:6	PC ae C44:6	FIA-MS/MS	Semi-quantified
sphingolipids	SM (OH) C14:1	SM (OH) C14:1	FIA-MS/MS	Semi-quantified
sphingolipids	SM (OH) C16:1	SM (OH) C16:1	FIA-MS/MS	Semi-quantified
sphingolipids	SM (OH) C22:1	SM (OH) C22:1	FIA-MS/MS	Semi-quantified
sphingolipids	SM (OH) C22:2	SM (OH) C22:2	FIA-MS/MS	Semi-quantified
sphingolipids	SM (OH) C24:1	SM (OH) C24:1	FIA-MS/MS	Semi-quantified
sphingolipids	SM C16:0	SM C16:0	FIA-MS/MS	Semi-quantified
sphingolipids	SM C16:1	SM C16:1	FIA-MS/MS	Semi-quantified
sphingolipids	SM C18:0	SM C18:0	FIA-MS/MS	Semi-quantified
sphingolipids	SM C18:1	SM C18:1	FIA-MS/MS	Semi-quantified
sphingolipids	SM C20:2	SM C20:2	FIA-MS/MS	Semi-quantified
sphingolipids	SM C22:3	SM C22:3	FIA-MS/MS	< LOD
sphingolipids	SM C24:0	SM C24:0	FIA-MS/MS	Semi-quantified
sphingolipids	SM C24:1	SM C24:1	FIA-MS/MS	Semi-quantified
sphingolipids	SM C26:0	SM C26:0	FIA-MS/MS	QC-CV>25%
sphingolipids	SM C26:1	SM C26:1	FIA-MS/MS	QC-CV>25%
sugars	H1	hexose	FIA-MS/MS	< LOD
According to manufacturer guidelines the detected MRM signal for lipid measurements is a sum of several isobaric/isomeric lipids. "For example: the signal of PC aa C36:6 can arise from at least 15 different lipid species that have different fatty acid composition (e.g. PC 16:1/20:5 versus PC 18:4/18:2), various positioning of fatty acids sn-1/sn-2 (e.g. PC 18:4/18:2 versus PC 18:2/18:4) and diffe…
QC-CV>25%: high analytical variances in the quality control replicates (coeficient of variation >25%); LOD: limit of detection; LLOQ: limit of quantification
