# Supplementary material for: Metabotypes of response to bariatric surgery independent of the magnitude of weight loss
Source: PLoS One. 2018 Jun 1;13(6):e0198214. doi: 10.1371/journal.pone.0198214 (PMC5983508; doi:10.1371/journal.pone.0198214)
Supplement: S2 Table — 1 Values are shown as Mean ± SD. P values were determined by independent t-test after log-transformated the variables * P values were determined by fisher’s exact test. AU, arbitrary units; BMI, body mass index; BP, blood pressure; CHOL, total cholesterol; C- LDL, low-density lipoproteins cholesterol; C-HDL, high-density lipoproteins cholesterol; CRP, C-reactive protein; DBP, diastolic blood pressure; GOT, aspartate transaminase; GPT, alanine transaminase; GGT, gamma glutamyl transferase; HbA1c, glycated haemoglobin A1c; HOMA-IR, insulin resitance calculated by homeostatic model assessment;; RYGP, Roux-en-Y gastric bypass SBP, systolic blood pressure; SG, sleeve gastrectomyTG, triglycerides. Cardiometabolic risk factors Adult Treatment Panel III criteria): Waist circumference >102 cm for male and >88 for female; TG over 150 mg/dl; HDL ≤40 for male and ≤50 for female; BP, SBP>130mmHg or DBP>85mmHg; fasting glucose over 110 mmol/ml. (XLS) [file pone.0198214.s007.xls]

## Sheet: ST2_Clinical T0_MH vs MUH
Table S2. Anthropometric, biochemical and clinical characteristics of metabolically healthy (MH) and unhealthy (MU) individuals before the intervention.1
	MH (n=21)	MU (n=18)	P
Gender, nF(nM)	13 (8)	14 (4)	0.32
Type of surgery, RYGB (nSG)	11 (10)	15 (3)	0.50
Age, y	39.29 ± 8.87	42.56 ± 10.94	0.37
Weight, kg	135.90 ± 28.45	144.83 ± 25.88	0.27
BMI, kg/m2	48.81 ± 9.12	52.51 ± 7.14	0.14
Waist-hip ratio	0.96 ± 0.22	0.91 ± 0.13	0.46
Waist circumference, cm	133.47 ± 21.32	137.83 ± 21.18	0.53
Hip circumference, cm	142.53 ± 21.74	151.39 ± 16.66	0.18
Fasting glucose, mmol/ml	94.29 ± 13.65	120.72 ± 40.68	<0.01
Fasting insulin, µU/ml	15.51 ± 8.49	20.04 ± 9.96	0.11
HOMA-IR, AU	3.77 ± 2.43	6.19 ± 3.84	<0.05
HBA1c, %	5.51 ± 0.23	5.73 ± 0.34	0.06
SBP, mmHg	130 ± 17	137 ± 17	0.22
DBP mmHg	79 ± 15	88 ± 12	0.06
C-LDL, mg/dl	126.55 ± 38.44	130.31 ± 34.57	<0.01
C-HDL, mg/dl	52.48 ± 17.48	46.88 ± 19.48	0.43
VLDL, mg/dl	20.33 ± 8.98	32.20 ± 11.51	0.66
TG, mg/dl	101.67 ± 44.88	161.00 ± 57.55	0.29
CHOL, mg/dl	201.14 ± 43.38	213.06 ± 44.34	<0.01
CRP, mg/l	11.75 ± 9.05	8.64 ± 7.84	0.52
GOT, U/l	21.10 ± 9.52	27.17 ± 19.09	0.27
GPT, U/l	38.10 ± 11.48	52.06 ± 31.21	0.14
GGT, U/l	28.58 ± 15.65	34.39 ± 19.56	0.30
Cardiometabolic risk factors, n (%)
Waist circumference	16 (76.2%)	18 (100%)
TG	2 (9.5%)	10 (55.6%)
HDL	8 (38.1%)	11 (61.1%)
BP	5 (23.8%)	13 (72.2%)
Fasting glucose	1 (4.8%)	9 (50.0%)
1 Values are shown as Mean ± SD. P values were determined by independent t-test after log-transformated the variables * P values were determined by fisher’s exact test
AU, arbitrary units; BMI, body mass index; BP, blood pressure; CHOL, total cholesterol; C- LDL, low-density lipoproteins cholesterol; C-HDL, high-density lipoproteins cholesterol; CRP, C-reactive protein; DBP, diastolic blood pressure; GOT, aspartate transaminase; GPT, alanine transaminase; GGT, gamma glutamyl transferase; HbA1c, glycated haemoglobin A1c; HOMA-IR, insulin resitance calculated by …
