# Supplementary material for: Metabotypes of response to bariatric surgery independent of the magnitude of weight loss
Source: PLoS One. 2018 Jun 1;13(6):e0198214. doi: 10.1371/journal.pone.0198214 (PMC5983508; doi:10.1371/journal.pone.0198214)
Supplement: S3 Table — 1Values are shown as Mean ± SD (μM) 2 P values derived from t-test after log-transformed the variables, p-adjusted are P values corrected for multiple testing by the false discovery rate aa, acyl-acyl; ae, acyl-alkyl; LPC a, lysophosphatidylcholines; Cx:y, where x is the number of carbons in the fatty acid side chain; y is the number of double bonds in the fatty acid side chain; DC, decarboxyl; M, methyl; OH, hydroxyl; PC, phophatidylcholine; SM, sphingomyelin. (XLS) [file pone.0198214.s008.xls]

## Sheet: TableS3
Table S3. Concentrations of metabolites in metabolically healthy (MH) and unhealthy (MU) individuals before the intervention 1
	MH (n=21)	MU (n=18)	p-value	p-adjusted2
Isoleucine, µM	94.30 ± 27.20	104.44 ± 23.94	0.19	0.55
Leucine, µM	180.19 ± 47.98	191.06 ± 44.76	0.47	0.68
Valine, µM	306.19 ± 82.38	332.61 ± 77.87	0.29	0.57
Alanine, µM	436.48 ± 144.21	513.17 ± 94.33	<0.05	0.55
Proline, µM	207.48 ± 60.41	266.28 ± 118.42	0.05	0.55
Glycine, µM	282.62 ± 61.34	300.94 ± 115.59	0.74	0.88
Serine, µM	153.79 ± 29.23	170.33 ± 51.25	0.30	0.57
Tryptophan, µM	64.19 ± 16.72	70.76 ± 21.37	0.34	0.58
Phenylalanine, µM	84.27 ± 22.91	91.22 ± 20.02	0.29	0.57
Methionine, µM	29.65 ± 7.01	29.71 ± 8.83	0.90	0.95
Ornitine, µM	99.45 ± 34.93	105.86 ± 39.18	0.60	0.78
Arginine, µM	139.71 ± 28.79	158.65 ± 42.61	0.14	0.55
Histidine, µM	93.23 ± 17.49	102.87 ± 27.09	0.22	0.55
Asparagine, µM	50.24 ± 10.04	47.13 ± 14.17	0.29	0.57
Aspartate, µM	18.68 ± 7.03	28.31 ± 16.70	0.06	0.55
Glutamate, µM	59.90 ± 24.69	113.59 ± 92.91	<0.01	0.37
Glutamine, µM	755.38 ± 162.36	743.61 ± 301.04	0.48	0.70
Citrulline, µM	34.36 ± 9.78	30.90 ± 11.10	0.21	0.55
Tyrosine, µM	88.76 ± 26.34	96.77 ± 27.03	0.33	0.58
Threonine, µM	148.28 ± 40.81	155.29 ± 61.04	0.90	0.95
Lysine, µM	367.81 ± 72.91	398.06 ± 89.99	0.28	0.57
Creatinine, µM	78.28 ± 19.27	82.94 ± 21.98	0.55	0.73
Kynurenine, µM	3.09 ± 1.12	3.55 ± 1.27	0.21	0.55
Putrescine, µM	0.20 ± 0.09	0.24 ± 0.06	0.13	0.55
Sarcosine, µM	8.59 ± 3.55	8.71 ± 4.14	1.00	1.00
Serotonin, µM	0.69 ± 0.46	0.77 ± 0.28	0.36	0.60
Taurine, µM	107.41 ± 36.90	110.36 ± 47.12	0.90	0.95
Symmetric dimethylarginine, µM	1.30 ± 0.29	1.33 ± 0.31	0.77	0.88
Carnitine, µM	43.95 ± 11.84	47.52 ± 15.81	0.54	0.73
Acetylcarnitine, µM	7.97 ± 3.73	7.51 ± 4.58	0.40	0.64
Hydroxypropionylcarnitine, µM	0.24 ± 0.05	0.26 ± 0.05	0.13	0.55
Hexanoylcarnitine, µM	0.11 ± 0.06	0.11 ± 0.02	0.97	0.98
Glutarylcarnitine, µM	0.05 ± 0.02	0.05 ± 0.01	0.65	0.81
Pimelylcarnitine, µM	0.05 ± 0.01	0.05 ± 0.01	0.87	0.95
Octanoylcarnitine, µM	0.52 ± 0.14	0.56 ± 0.12	0.30	0.57
Decanoylcarnitine, µM	0.46 ± 0.13	0.60 ± 0.15	<0.01	0.37
Decenoylcarnitine, µM	0.22 ± 0.07	0.28 ± 0.08	<0.05	0.55
Decadienylcarnitine, µM	0.15 ± 0.03	0.17 ± 0.05	0.16	0.55
Tetradecenoylcarnitine, µM	0.18 ± 0.06	0.21 ± 0.06	0.07	0.55
Tetradecadienylcarnitine, µM	0.12 ± 0.04	0.13 ± 0.03	0.12	0.55
Hexadecenoylcarnitine, µM	0.11 ± 0.04	0.12 ± 0.03	0.34	0.58
Hexadecadienylcarnitine, µM	0.04 ± 0.01	0.05 ± 0.02	0.23	0.56
Hydroxyhexadecenoylcarnitine, µM	0.04 ± 0.02	0.05 ± 0.02	0.12	0.55
Octadecenoylcarnitine, µM	0.16 ± 0.06	0.18 ± 0.06	0.43	0.67
Hydroxyoctadecenoylcarnitine, µM	0.04 ± 0.01	0.05 ± 0.01	0.45	0.68
Octadecadienylcarnitine, µM	0.10 ± 0.03	0.11 ± 0.03	0.45	0.68
LysoPC a C16:0, µM	133.85 ± 37.43	172.62 ± 62.86	<0.05	0.55
LysoPC a C16:1, µM	3.69 ± 1.36	4.97 ± 2.19	<0.05	0.55
LysoPC a C17:0, µM	1.95 ± 0.64	2.28 ± 1.01	0.29	0.57
LysoPC a C18:0, µM	45.80 ± 16.60	56.01 ± 27.49	0.22	0.55
LysoPC a C18:1, µM	30.46 ± 11.45	34.49 ± 12.98	0.30	0.57
LysoPC a C18:2, µM	42.56 ± 11.84	45.28 ± 22.29	0.92	0.95
LysoPC a C20:3, µM	4.04 ± 2.15	4.76 ± 1.90	0.19	0.55
LysoPC a C20:4, µM	10.71 ± 4.23	10.85 ± 4.16	0.87	0.95
LysoPC a C24:0, µM	0.44 ± 0.12	0.56 ± 0.21	<0.05	0.55
LysoPC a C26:0, µM	0.41 ± 0.23	0.66 ± 0.53	0.06	0.55
LysoPC a C26:1, µM	0.32 ± 0.12	0.36 ± 0.15	0.34	0.58
LysoPC a C28:0, µM	0.36 ± 0.13	0.57 ± 0.46	0.08	0.55
LysoPC a C28:1, µM	0.47 ± 0.15	0.59 ± 0.31	0.15	0.55
PC aa C24:0, µM	0.21 ± 0.06	0.28 ± 0.18	0.14	0.55
PC aa C28:1, µM	2.94 ± 0.72	3.10 ± 0.79	0.53	0.72
PC aa C30:0, µM	1.77 ± 0.70	2.04 ± 0.77	0.25	0.57
PC aa C32:0, µM	10.20 ± 3.03	11.27 ± 3.46	0.33	0.58
PC aa C32:1, µM	10.25 ± 6.21	13.55 ± 6.79	0.06	0.55
PC aa C32:3, µM	0.22 ± 0.08	0.25 ± 0.07	0.21	0.55
PC aa C34:1, µM	132.83 ± 61.11	146.53 ± 43.02	0.19	0.55
PC aa C34:2, µM	332.90 ± 160.62	345.39 ± 123.31	0.67	0.84
PC aa C34:3, µM	9.64 ± 5.37	11.05 ± 4.71	0.21	0.55
PC aa C34:4, µM	0.69 ± 0.43	0.72 ± 0.40	0.76	0.88
PC aa C36:0, µM	1.43 ± 0.66	1.73 ± 1.03	0.30	0.57
PC aa C36:1, µM	18.46 ± 8.82	18.16 ± 5.40	0.76	0.88
PC aa C36:2, µM	129.15 ± 54.69	122.13 ± 46.44	0.72	0.88
PC aa C36:3, µM	75.56 ± 38.85	81.83 ± 28.23	0.33	0.58
PC aa C36:4, µM	120.18 ± 42.12	120.35 ± 44.19	0.89	0.95
PC aa C36:5, µM	9.03 ± 5.27	10.24 ± 4.54	0.29	0.57
PC aa C38:0, µM	3.15 ± 1.42	3.38 ± 1.15	0.46	0.68
PC aa C38:1, µM	1.23 ± 0.55	1.80 ± 1.52	0.22	0.55
PC aa C38:3, µM	40.04 ± 22.18	43.29 ± 16.58	0.35	0.59
PC aa C38:4, µM	93.81 ± 33.35	90.67 ± 37.13	0.68	0.84
PC aa C38:5, µM	28.26 ± 9.57	29.31 ± 10.44	0.75	0.88
PC aa C38:6, µM	60.23 ± 27.85	66.13 ± 28.17	0.43	0.67
PC aa C40:1, µM	0.50 ± 0.09	0.87 ± 0.88	0.13	0.55
PC aa C40:2, µM	0.34 ± 0.10	0.99 ± 1.65	0.13	0.55
PC aa C40:3, µM	0.64 ± 0.24	1.14 ± 1.30	0.13	0.55
PC aa C40:4, µM	2.44 ± 0.85	3.17 ± 1.53	0.11	0.55
PC aa C40:5, µM	5.06 ± 1.87	5.32 ± 2.18	0.68	0.84
PC aa C40:6, µM	21.55 ± 9.74	22.97 ± 9.11	0.49	0.71
PC aa C42:0, µM	0.70 ± 0.20	0.82 ± 0.38	0.31	0.58
PC aa C42:1, µM	0.35 ± 0.11	0.48 ± 0.33	0.14	0.55
PC aa C42:2, µM	0.28 ± 0.10	0.55 ± 0.67	0.10	0.55
PC aa C42:4, µM	0.21 ± 0.06	0.49 ± 0.66	0.08	0.55
PC aa C42:5, µM	0.32 ± 0.11	0.46 ± 0.31	0.08	0.55
PC aa C42:6, µM	0.36 ± 0.11	0.45 ± 0.25	0.21	0.55
PC ae C30:0, µM	0.31 ± 0.07	0.34 ± 0.08	0.24	0.57
PC ae C30:2, µM	0.10 ± 0.02	0.15 ± 0.11	0.11	0.55
PC ae C32:1, µM	2.23 ± 0.60	2.20 ± 0.84	0.75	0.88
PC ae C32:2, µM	0.68 ± 0.21	0.72 ± 0.21	0.59	0.77
PC ae C34:0, µM	0.51 ± 0.17	0.52 ± 0.15	0.78	0.89
PC ae C34:1, µM	5.26 ± 1.66	5.02 ± 1.20	0.76	0.88
PC ae C34:2, µM	7.78 ± 3.51	6.91 ± 3.04	0.38	0.63
PC ae C34:3, µM	4.83 ± 1.98	4.29 ± 2.05	0.31	0.58
PC ae C36:0, µM	0.95 ± 0.32	1.07 ± 0.38	0.27	0.57
PC ae C36:1, µM	3.03 ± 1.04	4.97 ± 5.05	0.14	0.55
PC ae C36:2, µM	5.93 ± 2.13	5.76 ± 1.65	0.91	0.95
PC ae C36:3, µM	4.05 ± 2.12	3.54 ± 1.58	0.41	0.65
PC ae C36:4, µM	9.55 ± 3.86	7.98 ± 3.77	0.13	0.55
PC ae C36:5, µM	6.95 ± 2.45	6.28 ± 2.89	0.29	0.57
PC ae C38:0, µM	1.57 ± 0.69	1.69 ± 0.48	0.39	0.63
PC ae C38:2, µM	1.66 ± 0.66	4.02 ± 6.55	0.20	0.55
PC ae C38:3, µM	1.62 ± 0.65	2.95 ± 3.30	0.13	0.55
PC ae C38:4, µM	5.89 ± 1.86	5.54 ± 1.90	0.53	0.72
PC ae C38:5, µM	10.16 ± 3.70	8.68 ± 3.76	0.14	0.55
PC ae C38:6, µM	4.17 ± 1.59	3.79 ± 1.50	0.42	0.67
PC ae C40:1, µM	1.15 ± 0.42	1.64 ± 1.13	0.10	0.55
PC ae C40:2, µM	1.17 ± 0.31	2.01 ± 2.02	0.09	0.55
PC ae C40:3, µM	0.92 ± 0.23	2.34 ± 3.42	0.12	0.55
PC ae C40:4, µM	2.04 ± 0.59	2.78 ± 1.94	0.19	0.55
PC ae C40:5, µM	1.92 ± 0.57	2.78 ± 2.14	0.16	0.55
PC ae C40:6, µM	2.33 ± 0.68	2.29 ± 0.71	0.84	0.95
PC ae C42:1, µM	0.43 ± 0.15	0.84 ± 0.95	0.08	0.55
PC ae C42:2, µM	0.50 ± 0.16	0.77 ± 0.77	0.17	0.55
PC ae C42:3, µM	0.79 ± 0.22	1.15 ± 1.05	0.21	0.55
PC ae C42:4, µM	1.03 ± 0.27	1.17 ± 0.59	0.53	0.72
PC ae C42:5, µM	2.28 ± 0.58	2.51 ± 0.99	0.50	0.71
PC ae C44:3, µM	0.16 ± 0.05	0.33 ± 0.43	0.10	0.55
PC ae C44:4, µM	0.49 ± 0.15	0.53 ± 0.22	0.62	0.79
PC ae C44:5, µM	2.35 ± 0.67	1.96 ± 0.70	0.07	0.55
PC ae C44:6, µM	1.72 ± 0.44	1.52 ± 0.59	0.16	0.55
SM (OH) C14:1, µM	3.83 ± 1.08	3.61 ± 1.06	0.51	0.72
SM (OH) C16:1, µM	1.56 ± 0.44	1.45 ± 0.47	0.45	0.68
SM (OH) C22:1, µM	6.21 ± 2.38	5.26 ± 1.94	0.21	0.55
SM (OH) C22:2, µM	5.48 ± 1.83	5.32 ± 1.12	0.98	0.99
SM (OH) C24:1, µM	0.60 ± 0.20	0.52 ± 0.21	0.19	0.55
SM C16:0, µM	77.67 ± 21.62	71.48 ± 20.64	0.33	0.58
SM C16:1, µM	12.63 ± 3.71	12.51 ± 3.82	0.85	0.95
SM C18:0, µM	11.55 ± 4.69	11.33 ± 3.68	0.93	0.95
SM C18:1, µM	6.61 ± 2.46	6.67 ± 2.27	0.88	0.95
SM C20:2, µM	0.28 ± 0.10	0.29 ± 0.08	0.91	0.95
SM C24:0, µM	9.41 ± 3.83	8.46 ± 2.49	0.53	0.72
SM C24:1, µM	31.49 ± 11.35	28.98 ± 7.47	0.60	0.78
1 Values are shown as Mean ± SD (µM)
2 P values derived from t test after log-transformed the variables, p-adjusted are P values corrected for multiple testing by the false discovery rate
aa, acyl-acyl; ae, acyl-alkyl; LPC a, lysophosphatidylcholines; Cx:y, where x is the number of carbons in the fatty acid side chain; y is the number of double bonds in the fatty acid side chain; DC, decarboxyl; M, methyl; OH, hydroxyl; PC, phophatidylcholine; SM, sphingomyelin.
