# Supplementary material for: Metabotypes of response to bariatric surgery independent of the magnitude of weight loss
Source: PLoS One. 2018 Jun 1;13(6):e0198214. doi: 10.1371/journal.pone.0198214 (PMC5983508; doi:10.1371/journal.pone.0198214)
Supplement: S4 Table — 1Values are shown as Mean ± SD. Total n 39 patients, separate in metabollicaly health (MH, n = 21) and metabollicaly abnormal (MU, n = 18). 2P values represent changes over time (p-time) and time x group interaction (p-time x group) derived from linear mixed model after log-transformate the variables and corrected for multiple testing by false discovery rate. Taking into acount the co-founders: age, gender, drug intake and type of surgery. *, **,*** represents p<0.05, p<0.01 and p<0.0001 respectivetly at 1 month, 3 months or 6 months after surgery vs baseline estimated in linear mixed-effects models, corrected for multiple testing by the false discovery rate. #, p<0.05; ##, p<0.01 and ###, p<0.0001 represents change over time differently between MH and MU. AU, arbitrary units; BMI, body mass index; CHOL, total cholesterol; C- LDL, low-density lipoproteins cholesterol; C-HDL, high-density lipoproteins cholesterol; CRP, c-reactive protein; GOT, Aspartate transaminase; GPT, Alanine transaminase; GGT, Gamma glutamyl transferase; HbA1c, glycated haemoglobin A1c; HOMA-IR, insulin resitance calculated by homeostatic model assessment; TG, triglycerides. (XLS) [file pone.0198214.s009.xls]

## Sheet: TableS4
Table S4. Anthropometric and clinical characteristics of metabolically healthy (MH) and unhealthy (MU) individuals over time1
			After surgery, mo
	Before surgery	1	3	6	p-time2	p-time x cluster2
Fasting glucose, µU/mL	106.49 ± 31.89	89.17 ± 11.25	83.76 ± 12.09*	84.31 ± 11.06	<0.001	0.20
MH	94.29 ± 13.65	86.45 ± 9.69	82.62 ± 13.40	86.53 ± 10.87
MU	120.72 ± 40.68	92.56 ± 12.41	85.18 ± 10.48	81.80 ± 11.09
Fasting insulin, µU/mL	17.60 ± 9.36	13.62 ± 8.25*	9.94 ± 3.82*	8.95 ± 3.78***	<0.001	0.60
MH	15.51 ± 8.49	11.70 ± 6.77	9.67 ± 3.73	7.80 ± 3.51
MU	20.04 ± 9.96	16.02 ± 9.46	10.25 ± 4.01	10.18 ± 3.77
HOMA-IR, AU	4.89 ± 3.35	3.06 ± 1.99*	2.05 ± 0.86**	1.89 ± 0.86***	<0.001	0.50
MH	3.77 ± 2.43	2.57 ± 1.58	1.95 ± 0.87	1.72 ± 0.87
MU	6.19 ± 3.84	3.68 ± 2.31	2.15 ± 0.87	2.07 ± 0.85
HBA1c, %	5.59 ± 0.29	5.15 ± 0.26***	5.21 ± 0.29**	5.20 ± 0.23	<0.001	0.57
MH	5.51 ± 0.23	5.14 ± 0.28	5.24 ± 0.21	5.19 ± 0.23
MU	5.73 ± 0.34	5.15 ± 0.24	5.17 ± 0.39	5.23 ± 0.26
Weight, kg	140.03 ± 27.31	124.50 ± 23.49***	113.99 ± 22.31***	100.41 ± 19.53***	<0.001	0.61
MH	135.90 ± 28.45	122.35 ± 25.32	112.82 ± 24.49	98.64 ± 21.77
MU	144.83 ± 25.88	127.31 ± 21.32	115.44 ± 19.92	102.18 ± 17.54
BMI, kg/m2	50.52 ± 8.37	45.09 ± 7.19***	41.28 ± 6.80***	36.42 ± 6.14***	<0.001	0.64
MH	48.81 ± 9.12	43.93 ± 7.78	40.44 ± 7.30	35.54 ± 6.93
MU	52.51 ± 7.14	46.61 ± 6.25	42.32 ± 6.20	37.31 ± 5.31
Waist-hip ratio	0.93 ± 0.18	0.87 ± 0.11	0.90 ± 0.21	0.85 ± 0.07	0.31	0.57
MH	0.96 ± 0.22	0.89 ± 0.10	0.87 ± 0.09	0.85 ± 0.07
MU	0.91 ± 0.13	0.85 ± 0.11	0.93 ± 0.30	0.85 ± 0.08
Waist circumference, cm	135.71 ± 21.05	123.92 ± 16.06***	116.54 ± 13.94***	108.71 ± 13.87***	<0.001	0.85
MH	133.47 ± 21.32	123.57 ± 16.74	115.86 ± 15.79	107.00 ± 14.15
MU	137.83 ± 21.18	124.38 ± 15.66	117.44 ± 11.50	110.53 ± 13.79
Hip circumference, cm	147.09 ± 19.53	141.65 ± 14.82	131.84 ± 18.98	125.58 ± 13.60*	<0.001	0.59
MH	142.53 ± 21.74	139.10 ± 16.49	132.62 ± 15.33	123.29 ± 15.59
MU	151.39 ± 16.66	145.00 ± 11.97	130.81 ± 23.44	128.00 ± 11.10
Diastolic pressure, mmHg	84 ± 14	76 ± 13	78 ± 12	77 ± 10	<0.01	0.49
MH	79 ± 15	73 ± 12	78 ± 11	76 ± 9
MU	88 ± 12	80 ± 14	79 ± 14	78 ± 11
Systolic pressure, mmHg	134 ± 17	124 ± 19	127 ± 17	126 ± 17	0.12	0.85
MH	130 ± 17	122 ± 17	123 ± 12	125 ± 13
MU	137 ± 17	128 ± 21	132 ± 20	128 ± 20
C-LDL, mg/dL	128.23 ± 36.32	101.50 ± 29.79**	106.35 ± 29.90*	106.07 ± 36.70	<0.001	0.70
MH	126.55 ± 38.44	100.49 ± 31.47	105.51 ± 28.13	106.78 ± 34.55
MU	130.31 ± 34.57	102.86 ± 28.47	107.44 ± 32.98	105.14 ± 40.75
C-HDL, mg/dL	49.97 ± 18.36	38.34 ± 10.16***	44.11 ± 10.89	46.44 ± 13.26	<0.001	0.69
MH	52.48 ± 17.48	40.37 ± 11.29	48.24 ± 12.00	50.24 ± 15.49
MU	46.88 ± 19.48	35.94 ± 8.35	39.00 ± 6.65	42.13 ± 8.81
VLDL, mg/dL	25.81 ± 11.73	23.90 ± 7.77	20.50 ± 8.05	18.88 ± 8.30	<0.01	0.49
MH	20.33 ± 8.98	20.52 ± 6.09	19.25 ± 8.92	18.62 ± 9.73
MU	32.20 ± 11.51	27.96 ± 7.86	22.09 ± 6.87	19.16 ± 6.90
TG, mg/dL	129.05 ± 58.65	121.89 ± 38.22	109.82 ± 38.63	95.56 ± 38.43	<0.001	0.23
MH	101.67 ± 44.88	105.95 ± 31.28	102.57 ± 43.00	90.94 ± 41.26
MU	161.00 ± 57.55	141.81 ± 37.50	118.76 ± 31.40	100.80 ± 35.63
CHOL, mg/dL	206.64 ± 43.66	163.75 ± 36.92***	170.08 ± 37.09**	169.72 ± 45.16	<0.001	0.56
MH	201.14 ± 43.38	161.85 ± 39.19	173.52 ± 34.92	175.94 ± 43.50
MU	213.06 ± 44.34	166.13 ± 34.99	165.82 ± 40.27	162.67 ± 47.47
CRP, mg/l	10.13 ± 8.41	6.69 ± 5.05*	5.55 ± 5.46	2.55 ± 2.79**	<0.001	0.53
MH	11.75 ± 9.05	7.46 ± 5.12	8.59 ± 6.66	4.14 ± 3.80
MU	8.64 ± 7.84	6.06 ± 5.12	3.26 ± 2.96	1.48 ± 1.08
Leptin, mg/ml	78.33 ± 35.38	41.15 ± 26.40***	32.84 ± 16.28***	23.83 ± 10.28***	<0.001	0.60
MH	77.61 ± 35.50	39.86 ± 34.79	32.74 ± 15.48	23.89 ± 9.18
MU	78.85 ± 36.53	42.22 ± 18.38	32.90 ± 17.48	23.79 ± 11.35
Adiponectin, mcg/ml	7.70 ± 4.11	9.66 ± 4.16*	10.98 ± 7.16*	12.76 ± 7.71**	<0.001	0.79
MH	7.82 ± 4.44	9.56 ± 4.03	11.40 ± 4.85	12.46 ± 6.19
MU	7.61 ± 3.99	9.75 ± 4.47	10.68 ± 8.69	13.01 ± 9.07
GOT, IU/L	23.90 ± 14.84	34.23 ± 17.18**	27.61 ± 18.79	21.47 ± 9.32	<0.001	0.60
MH	21.10 ± 9.52	31.21 ± 15.02	28.43 ± 22.56	22.12 ± 11.14
MU	27.17 ± 19.09	37.81 ± 19.32	26.59 ± 13.35	20.73 ± 7.03
GPT, U/L	44.54 ± 23.56	61.60 ± 28.91**	45.95 ± 25.98	36.22 ± 13.44	<0.001	0.96
MH	38.10 ± 11.48	57.05 ± 28.69	43.38 ± 29.54	34.47 ± 15.82
MU	52.06 ± 31.21	67.00 ± 29.15	49.12 ± 21.23	38.20 ± 10.30
GGT, U/L	31.41 ± 17.66	32.31 ± 15.44	30.89 ± 55.01	19.03 ± 9.89*	<0.001	0.91
MH	28.58 ± 15.65	30.58 ± 15.51	35.05 ± 72.10	17.53 ± 6.58
MU	34.39 ± 19.56	34.38 ± 15.59	25.76 ± 21.23	20.86 ± 12.88
Uric, mmol/L	5.50 ± 1.25	6.53 ± 2.52	5.02 ± 1.23	4.46 ± 1.16	<0.001	0.44
MH	5.44 ± 1.46	6.14 ± 2.93	5.05 ± 1.34	4.48 ± 1.17
MU	5.57 ± 0.97	7.01 ± 1.86	4.98 ± 1.11	4.44 ± 1.18
Creatinine, mmol/L	0.79 ± 0.15	0.77 ± 0.20	0.67 ± 0.17**	0.72 ± 0.15	<0.001	0.71
MH	0.78 ± 0.12	0.77 ± 0.17	0.66 ± 0.17	0.74 ± 0.16
MU	0.81 ± 0.18	0.77 ± 0.24	0.68 ± 0.17	0.69 ± 0.13
Urea, mg/dL	31.38 ± 9.79	21.97 ± 8.09**	23.61 ± 8.28*	25.17 ± 7.96	<0.001	0.69
MH	32.05 ± 8.58	23.95 ± 8.43	25.13 ± 8.62	26.73 ± 9.48
MU	30.61 ± 11.25	19.50 ± 7.14	21.82 ± 7.72	23.50 ± 5.83
1 Values are shown as Mean ± SD. Total n 39 patients, separate in metabollicaly health (MH, n=21) and metabollicaly abnormal (MU, n=18).
2 P values represent changes over time (p-time) and time x group interaction (p-time x group) derived from linear mixed model after log-transformate the variables and corrected for multiple testing by false discovery rate. Taking into acount the co-founders: age, gender and type of surgery
*, ** ,*** represents p<0.05, p<0.01 and p<0.0001 respectivetly at 1 month, 3 months or 6 months after surgery vs baseline estimated in linear mixed-effects models, corrected for multiple testing by the false discovery rate
#, p<0.05; ##, p<0.01 and ###, p<0.0001 represents change over time differently between MH and MU
AU, arbitrary units; BMI, body mass index; CHOL, total cholesterol; C- LDL, low-density lipoproteins cholesterol; C-HDL, high-density lipoproteins cholesterol; CRP, c-reactive protein; GOT, Aspartate transaminase; GPT, Alanine transaminase; GGT, Gamma glutamyl transferase; HbA1c, glycated haemoglobin A1c ; HOMA-IR, insulin resitance calculated by homeostatic model assessment; TG, trilglicerides
