# Supplementary material for: Metabotypes of response to bariatric surgery independent of the magnitude of weight loss
Source: PLoS One. 2018 Jun 1;13(6):e0198214. doi: 10.1371/journal.pone.0198214 (PMC5983508; doi:10.1371/journal.pone.0198214)
Supplement: S5 Table — 1Values are shown as Mean ± SD. Total n 39 patients, separate in metabollicaly health (MH, n = 21) and metabollicaly abnormal (MU, n = 18).2 P values represent changes over time (p-time) and time x group interaction (p-time x group) derived from linear mixed model after log-transformed variables and corrected for multiple testing by false discovery rate. Taking into account the co-founders: age, gender, drug intake and type of surgery. #, p<0.05; ##, p<0.01 and ###, p<0.0001 represents change over time differently between MH and MU. aa, acyl-acyl; ae, acyl-alkyl; LPC a, lysophosphatidylcholines; Cx:y, where x is the number of carbons in the fatty acid side chain; y is the number of double bonds in the fatty acid side chain; DC, decarboxyl; M, methyl; OH, hydroxyl; PC, phophatidylcholine; SM, sphingomyelin. (XLS) [file pone.0198214.s010.xls]

## Sheet: TableS5
Table S5. Concentration of metabolites of metabolically healthy (MH) and unhealthy (MU) individuals after surgery1
			After surgery, mo
	Before surgery	1	3	6	p-time2	p-time x cluster2
Isoleucine, µM	98.98 ± 25.92	91.04 ± 27.60	86.17 ± 37.44*	74.60 ± 22.03*	<0.001	0.78
MH	94.30 ± 27.20	85.04 ± 23.28	75.37 ± 23.47	67.80 ± 17.37
MU	104.44 ± 23.94	98.46 ± 31.27	98.33 ± 46.50	81.92 ± 24.76
Leucine, µM	185.21 ± 46.24	143.54 ± 44.53***	148.73 ± 61.90***	132.32 ± 34.72**	<0.001	0.57
MH	180.19 ± 47.98	133.75 ± 38.46	128.27 ± 36.15	124.99 ± 34.49
MU	191.06 ± 44.76	155.62 ± 49.56	171.76 ± 76.69	140.22 ± 34.53
Valine, µM	318.38 ± 80.39	225.95 ± 67.91***	253.06 ± 110.01***	214.55 ± 54.29**	<0.001	0.60
MH	306.19 ± 82.38	211.81 ± 52.71	216.89 ± 51.67	204.00 ± 53.97
MU	332.61 ± 77.87	243.41 ± 81.27	293.75 ± 142.35	225.92 ± 54.41
Alanine, µM	471.87 ± 128.17	374.82 ± 110.87	415.12 ± 157.67	405.59 ± 105.49	<0.01	0.57
MH	436.48 ± 144.21	372.38 ± 94.69	372.83 ± 114.01	383.14 ± 68.44
MU	513.17 ± 94.33	377.82 ± 131.16	462.69 ± 188.15	429.77 ± 133.47
Proline, µM	234.62 ± 95.27	207.54 ± 73.35	241.71 ± 116.27	207.00 ± 51.87	<0.05	0.53
MH	207.48 ± 60.41	203.16 ± 62.54	206.17 ± 49.79	197.36 ± 44.77
MU	266.28 ± 118.42	212.94 ± 86.59	281.69 ± 153.99	217.38 ± 58.59
Glycine, µM	291.08 ± 89.69	365.18 ± 136.59**	378.97 ± 180.20	366.74 ± 109.32	<0.05	0.57
MH	282.62 ± 61.34	395.76 ± 153.18	350.33 ± 94.03	369.36 ± 101.25
MU	300.94 ± 115.59	327.41 ± 105.23	411.19 ± 243.57	363.92 ± 121.53
Serine, µM	161.42 ± 41.16	180.66 ± 54.05	193.22 ± 75.32	189.81 ± 45.84	0.65	0.74
MH	153.79 ± 29.23	190.82 ± 59.72	174.54 ± 38.31	176.50 ± 24.87
MU	170.33 ± 51.25	168.11 ± 44.66	215.63 ± 101.00	204.15 ± 58.77
Tryptophan, µM	67.22 ± 19.04	44.04 ± 15.65**	55.54 ± 24.50	49.70 ± 18.26	<0.001	0.39
MH	64.19 ± 16.72	45.98 ± 15.93	52.19 ± 15.60	54.76 ± 16.47
MU	70.76 ± 21.37	41.64 ± 15.44	59.31 ± 31.88	44.26 ± 19.14
Phenylalanine, µM	87.48 ± 21.63	64.25 ± 21.72***	70.40 ± 28.08***	65.37 ± 17.77*	<0.001	0.56
MH	84.27 ± 22.91	63.73 ± 22.19	60.91 ± 16.48	63.79 ± 16.08
MU	91.22 ± 20.02	64.90 ± 21.80	81.08 ± 34.59	67.07 ± 19.94
Methionine, µM	29.68 ± 7.73	24.39 ± 7.91	27.70 ± 11.93	25.02 ± 7.18	0.60	0.81
MH	29.65 ± 7.01	24.72 ± 6.09	25.48 ± 7.82	25.27 ± 5.01
MU	29.71 ± 8.83	24.00 ± 9.82	30.37 ± 15.39	24.76 ± 9.18
Ornitine, µM	102.41 ± 36.60	78.10 ± 31.99*	94.57 ± 52.94	88.49 ± 24.37	<0.001	0.60
MH	99.45 ± 34.93	85.75 ± 35.42	86.66 ± 30.13	86.40 ± 17.10
MU	105.86 ± 39.18	68.65 ± 25.03	103.48 ± 70.55	90.75 ± 30.97
Arginine, µM	148.45 ± 36.61	118.73 ± 29.13*	140.55 ± 49.74	137.67 ± 42.34	<0.01	0.61
MH	139.71 ± 28.79	118.95 ± 27.67	125.11 ± 27.80	130.17 ± 30.43
MU	158.65 ± 42.61	118.46 ± 31.70	157.91 ± 62.93	145.74 ± 52.39
Histidine, µM	97.68 ± 22.65	76.90 ± 18.28**	98.00 ± 39.38	94.81 ± 24.85	<0.001	0.57
MH	93.23 ± 17.49	75.44 ± 17.56	84.51 ± 20.36	87.16 ± 18.05
MU	102.87 ± 27.09	78.70 ± 19.53	113.18 ± 49.78	103.04 ± 29.05
Asparagine, µM	48.81 ± 12.05	41.26 ± 10.39*	46.34 ± 18.58*	46.79 ± 11.79	<0.01	0.60
MH	50.24 ± 10.04	42.60 ± 8.87	43.78 ± 9.74	43.96 ± 6.31
MU	47.13 ± 14.17	39.59 ± 12.07	49.23 ± 25.20	49.85 ± 15.45
Aspartate, µM	23.12 ± 13.21	18.55 ± 11.20	20.98 ± 11.21	20.02 ± 11.41	<0.05	0.57
MH	18.68 ± 7.03	18.35 ± 12.60	16.14 ± 6.38	17.63 ± 8.81
MU	28.31 ± 16.70	18.82 ± 9.46	26.78 ± 13.11	22.81 ± 13.73
Glutamate, µM	84.68 ± 70.13	70.10 ± 54.31	64.69 ± 48.23	59.26 ± 67.14	<0.001	0.50
MH	59.90 ± 24.69	63.73 ± 50.13	49.44 ± 21.98	44.60 ± 16.51
MU	113.59 ± 92.91	77.97 ± 59.67	81.85 ± 63.06	75.05 ± 94.61
Glutamine, µM	749.95 ± 233.35	796.32 ± 248.09	792.84 ± 204.31	855.67 ± 235.37	0.05	0.20
MH	755.38 ± 162.36	828.71 ± 211.14	827.89 ± 171.26	829.43 ± 169.87
MU	743.61 ± 301.04	756.29 ± 289.01	744.31 ± 241.69	883.92 ± 295.14
Citrulline, µM	32.76 ± 10.42	25.11 ± 9.22*	34.21 ± 14.04	34.87 ± 9.35	<0.001	0.53
MH	34.36 ± 9.78	27.27 ± 8.25	32.86 ± 7.65	33.86 ± 7.20
MU	30.90 ± 11.10	22.44 ± 9.90	35.74 ± 19.04	35.96 ± 11.44
Tyrosine, µM	92.46 ± 26.62	62.16 ± 19.16***	72.85 ± 37.90**	65.83 ± 17.42*	<0.001	0.76
MH	88.76 ± 26.34	60.90 ± 15.98	65.30 ± 21.15	63.74 ± 13.67
MU	96.77 ± 27.03	63.72 ± 22.92	81.34 ± 50.08	68.08 ± 21.09
Threonine, µM	151.52 ± 50.55	128.79 ± 42.46	129.37 ± 60.03	121.20 ± 33.88	<0.01	0.72
MH	148.28 ± 40.81	134.17 ± 46.53	124.11 ± 27.53	125.80 ± 28.09
MU	155.29 ± 61.04	122.14 ± 37.13	135.29 ± 83.66	116.25 ± 39.77
Lysine, µM	381.77 ± 81.57	314.79 ± 83.31	328.21 ± 111.39	312.30 ± 82.29	0.13	0.73
MH	367.81 ± 72.91	314.19 ± 82.87	304.06 ± 69.78	297.14 ± 74.17
MU	398.06 ± 89.99	315.53 ± 86.41	357.20 ± 144.21	328.62 ± 90.32
Creatinine, µM	80.43 ± 20.42	76.94 ± 24.42	76.23 ± 30.25	73.75 ± 18.00	0.52	0.69
MH	78.28 ± 19.27	78.27 ± 27.21	69.82 ± 15.13	75.62 ± 19.91
MU	82.94 ± 21.98	75.30 ± 21.19	83.44 ± 40.61	71.73 ± 16.25
Kynurenine, µM	3.30 ± 1.20	2.16 ± 0.85**	2.60 ± 1.41**	2.39 ± 0.89	<0.001	0.20
MH	3.09 ± 1.12	2.23 ± 0.74	2.31 ± 0.61	2.42 ± 0.94
MU	3.55 ± 1.27	2.07 ± 0.97	2.91 ± 1.91	2.34 ± 0.87
Putrescine, µM	0.22 ± 0.08	0.24 ± 0.07	0.23 ± 0.10	0.26 ± 0.09	0.29	0.49
MH	0.20 ± 0.09	0.22 ± 0.06	0.23 ± 0.09	0.25 ± 0.08
MU	0.24 ± 0.06	0.25 ± 0.08	0.23 ± 0.12	0.26 ± 0.10
Sarcosine, µM	8.65 ± 3.78	7.78 ± 4.50	7.49 ± 3.75	7.53 ± 2.46	0.69	0.91
MH	8.59 ± 3.55	8.39 ± 5.22	7.40 ± 2.71	7.98 ± 2.74
MU	8.71 ± 4.14	7.02 ± 3.43	7.59 ± 4.76	7.05 ± 2.10
Serotonin, µM	0.73 ± 0.39	0.57 ± 0.28	0.78 ± 0.57	0.87 ± 0.58	0.11	0.82
MH	0.69 ± 0.46	0.62 ± 0.27	0.82 ± 0.52	0.89 ± 0.46
MU	0.77 ± 0.28	0.51 ± 0.29	0.74 ± 0.63	0.85 ± 0.69
Taurine, µM	108.77 ± 41.38	106.12 ± 36.43	97.20 ± 44.76	100.63 ± 33.64	<0.05	0.39
MH	107.41 ± 36.90	108.48 ± 37.60	102.46 ± 46.36	101.42 ± 37.00
MU	110.36 ± 47.12	103.35 ± 35.95	89.75 ± 43.25	99.84 ± 31.43
Symmetric dimethylarginine, µM	1.32 ± 0.30	1.45 ± 0.50	1.49 ± 0.64	1.38 ± 0.31	0.50	0.60
MH	1.30 ± 0.29	1.38 ± 0.36	1.34 ± 0.28	1.41 ± 0.30
MU	1.33 ± 0.31	1.52 ± 0.63	1.66 ± 0.87	1.35 ± 0.33
Carnitine, µM	45.60 ± 13.74	35.27 ± 12.16	39.69 ± 17.42*	39.67 ± 11.49	<0.001	0.60
MH	43.95 ± 11.84	37.95 ± 12.84	37.22 ± 9.95	38.17 ± 8.21
MU	47.52 ± 15.81	31.96 ± 10.72	42.46 ± 23.23	41.29 ± 14.40
Acetylcarnitine, µM	7.76 ± 4.10	14.26 ± 8.03**	10.98 ± 6.94	8.79 ± 3.69	<0.001	0.82
MH	7.97 ± 3.73	13.80 ± 8.61	9.68 ± 3.47	8.83 ± 3.57
MU	7.51 ± 4.58	14.83 ± 7.47	12.45 ± 9.39	8.74 ± 3.97
Hydroxypropionylcarnitine, µM	0.25 ± 0.05	0.24 ± 0.07	0.25 ± 0.07	0.25 ± 0.06	0.98	0.20
MH	0.24 ± 0.05	0.27 ± 0.07	0.22 ± 0.05	0.24 ± 0.07
MU	0.26 ± 0.05	0.22 ± 0.06	0.28 ± 0.08	0.25 ± 0.06
Hexanoylcarnitine, µM	0.11 ± 0.04	0.12 ± 0.05	0.11 ± 0.03	0.12 ± 0.04	0.29	0.60
MH	0.11 ± 0.06	0.12 ± 0.05	0.10 ± 0.02	0.12 ± 0.06
MU	0.11 ± 0.02	0.13 ± 0.05	0.12 ± 0.03	0.11 ± 0.03
Glutarylcarnitine, µM	0.05 ± 0.01	0.05 ± 0.01	0.05 ± 0.01	0.05 ± 0.02	0.98	0.32
MH	0.05 ± 0.02	0.05 ± 0.02	0.05 ± 0.01	0.05 ± 0.01
MU	0.05 ± 0.01	0.05 ± 0.01	0.05 ± 0.01	0.05 ± 0.02
Pimelylcarnitine, µM	0.05 ± 0.01	0.05 ± 0.01	0.06 ± 0.02	0.05 ± 0.02	0.71	0.60
MH	0.05 ± 0.01	0.06 ± 0.01	0.05 ± 0.01	0.05 ± 0.02
MU	0.05 ± 0.01	0.05 ± 0.01	0.06 ± 0.02	0.05 ± 0.02
Octanoylcarnitine, µM	0.54 ± 0.13	0.56 ± 0.18	0.55 ± 0.15	0.54 ± 0.16	0.98	0.20
MH	0.52 ± 0.14	0.59 ± 0.21	0.50 ± 0.10	0.55 ± 0.21
MU	0.56 ± 0.12	0.52 ± 0.12	0.61 ± 0.18	0.53 ± 0.07
Decanoylcarnitine, µM	0.53 ± 0.16	0.59 ± 0.23*	0.60 ± 0.24	0.57 ± 0.24	0.37	0.20
MH	0.46 ± 0.13	0.61 ± 0.24	0.54 ± 0.16	0.59 ± 0.32
MU	0.60 ± 0.15	0.58 ± 0.23	0.68 ± 0.30	0.53 ± 0.10
Decenoylcarnitine, µM	0.25 ± 0.08	0.27 ± 0.10	0.26 ± 0.09	0.25 ± 0.10	0.38	0.28
MH	0.22 ± 0.07	0.27 ± 0.10	0.24 ± 0.07	0.27 ± 0.14
MU	0.28 ± 0.08	0.26 ± 0.10	0.29 ± 0.10	0.24 ± 0.04
Decadienylcarnitine, µM	0.16 ± 0.04	0.16 ± 0.06	0.16 ± 0.04	0.16 ± 0.04	0.90	0.20
MH	0.15 ± 0.03	0.17 ± 0.07	0.15 ± 0.04	0.16 ± 0.05
MU	0.17 ± 0.05	0.13 ± 0.03	0.17 ± 0.05	0.15 ± 0.03
Tetradecenoylcarnitine, µM	0.19 ± 0.06	0.23 ± 0.08*	0.21 ± 0.09	0.19 ± 0.06	<0.05	0.23
MH	0.18 ± 0.06	0.23 ± 0.09	0.19 ± 0.04	0.20 ± 0.07
MU	0.21 ± 0.06	0.22 ± 0.07	0.24 ± 0.11	0.18 ± 0.04
Tetradecadienylcarnitine, µM	0.12 ± 0.04	0.13 ± 0.05	0.12 ± 0.04	0.12 ± 0.03	0.78	0.30
MH	0.12 ± 0.04	0.14 ± 0.06	0.11 ± 0.03	0.12 ± 0.04
MU	0.13 ± 0.03	0.12 ± 0.03	0.14 ± 0.05	0.12 ± 0.03
Hexadecenoylcarnitine, µM	0.11 ± 0.03	0.12 ± 0.04	0.11 ± 0.03	0.11 ± 0.03	0.59	0.32
MH	0.11 ± 0.04	0.13 ± 0.04	0.11 ± 0.02	0.11 ± 0.03
MU	0.12 ± 0.03	0.11 ± 0.03	0.12 ± 0.04	0.10 ± 0.02
Hexadecadienylcarnitine, µM	0.04 ± 0.01	0.05 ± 0.02	0.05 ± 0.03	0.04 ± 0.01	0.80	0.39
MH	0.04 ± 0.01	0.05 ± 0.02	0.04 ± 0.01	0.05 ± 0.01
MU	0.05 ± 0.02	0.04 ± 0.01	0.05 ± 0.04	0.04 ± 0.01
Hydroxyhexadecenoylcarnitine, µM	0.04 ± 0.02	0.05 ± 0.01*	0.05 ± 0.01	0.05 ± 0.01	0.72	0.31
MH	0.04 ± 0.02	0.05 ± 0.02	0.04 ± 0.01	0.05 ± 0.01
MU	0.05 ± 0.02	0.04 ± 0.01	0.05 ± 0.02	0.05 ± 0.01
Octadecenoylcarnitine, µM	0.17 ± 0.06	0.25 ± 0.09***	0.23 ± 0.10	0.19 ± 0.05	<0.001	0.57
MH	0.16 ± 0.06	0.25 ± 0.09	0.20 ± 0.05	0.19 ± 0.05
MU	0.18 ± 0.06	0.24 ± 0.09	0.25 ± 0.13	0.20 ± 0.06
Hydroxyoctadecenoylcarnitine, µM	0.05 ± 0.01	0.05 ± 0.02	0.05 ± 0.02	0.04 ± 0.01	0.98	0.49
MH	0.04 ± 0.01	0.05 ± 0.03	0.04 ± 0.01	0.05 ± 0.01
MU	0.05 ± 0.01	0.04 ± 0.01	0.05 ± 0.02	0.04 ± 0.01
Octadecadienylcarnitine, µM	0.11 ± 0.03	0.12 ± 0.07	0.11 ± 0.03	0.10 ± 0.03	0.14	0.60
MH	0.10 ± 0.03	0.13 ± 0.09	0.10 ± 0.02	0.10 ± 0.03
MU	0.11 ± 0.03	0.11 ± 0.03	0.12 ± 0.04	0.10 ± 0.03
lysoPhosphatidylcholine acyl C16:0, µM	151.74 ± 53.75	146.86 ± 51.52	172.71 ± 74.45	159.56 ± 63.64	0.31	0.56
MH	133.85 ± 37.43	146.91 ± 48.16	141.17 ± 26.80	142.62 ± 37.33
MU	172.62 ± 62.86	146.79 ± 56.91	208.20 ± 94.04	177.79 ± 81.06
lysoPhosphatidylcholine acyl C16:1, µM	4.28 ± 1.88	3.19 ± 1.44	4.27 ± 2.22	4.16 ± 1.93	<0.01	0.53
MH	3.69 ± 1.36	3.28 ± 1.41	3.57 ± 1.08	3.47 ± 0.90
MU	4.97 ± 2.19	3.08 ± 1.51	5.06 ± 2.87	4.91 ± 2.45
lysoPhosphatidylcholine acyl C17:0, µM	2.10 ± 0.84	1.76 ± 0.76	2.29 ± 1.08	2.25 ± 0.79	<0.05	0.50
MH	1.95 ± 0.64	1.81 ± 0.72	1.90 ± 0.41	2.14 ± 0.63
MU	2.28 ± 1.01	1.70 ± 0.83	2.73 ± 1.41	2.36 ± 0.94
lysoPhosphatidylcholine acyl C18:0, µM	50.51 ± 22.58	35.96 ± 16.81	45.86 ± 17.99	46.25 ± 19.06	<0.001	0.61
MH	45.80 ± 16.60	37.15 ± 15.36	39.93 ± 7.55	42.44 ± 12.36
MU	56.01 ± 27.49	34.49 ± 18.83	52.53 ± 23.61	50.36 ± 24.21
lysoPhosphatidylcholine acyl C18:1, µM	32.32 ± 12.19	31.99 ± 14.11	41.08 ± 19.27	42.94 ± 19.35	<0.05	0.61
MH	30.46 ± 11.45	33.11 ± 13.79	35.63 ± 6.96	37.51 ± 13.28
MU	34.49 ± 12.98	30.59 ± 14.79	47.22 ± 26.20	48.79 ± 23.43
lysoPhosphatidylcholine acyl C18:2, µM	43.82 ± 17.26	34.47 ± 15.48	45.21 ± 19.61	47.53 ± 23.02	<0.01	0.72
MH	42.56 ± 11.84	35.86 ± 12.36	42.44 ± 10.14	42.24 ± 14.95
MU	45.28 ± 22.29	32.75 ± 18.91	48.31 ± 26.65	53.22 ± 28.96
lysoPhosphatidylcholine acyl C20:3, µM	4.37 ± 2.04	2.19 ± 1.08**	2.87 ± 1.06*	3.08 ± 1.69*	<0.001	0.60
MH	4.04 ± 2.15	2.30 ± 1.24	2.65 ± 0.91	2.47 ± 0.56
MU	4.76 ± 1.90	2.06 ± 0.87	3.13 ± 1.19	3.74 ± 2.23
lysoPhosphatidylcholine acyl C20:4, µM	10.77 ± 4.15	11.81 ± 4.34	12.75 ± 6.56	12.41 ± 6.72	0.50	0.60
MH	10.71 ± 4.23	11.78 ± 4.20	10.58 ± 2.81	10.29 ± 2.47
MU	10.85 ± 4.16	11.86 ± 4.63	15.19 ± 8.59	14.68 ± 8.97
lysoPhosphatidylcholine acyl C24:0, µM	0.50 ± 0.18	0.41 ± 0.15	0.44 ± 0.13	0.44 ± 0.14	<0.01	0.20
MH	0.44 ± 0.12	0.45 ± 0.19	0.39 ± 0.09	0.42 ± 0.09
MU	0.56 ± 0.21	0.36 ± 0.08	0.49 ± 0.15	0.47 ± 0.19
lysoPhosphatidylcholine acyl C26:0, µM	0.53 ± 0.41	0.38 ± 0.36*	0.41 ± 0.30*	0.38 ± 0.32	<0.001	0.32
MH	0.41 ± 0.23	0.42 ± 0.46	0.30 ± 0.10	0.29 ± 0.15
MU	0.66 ± 0.53	0.33 ± 0.18	0.51 ± 0.39	0.47 ± 0.42
lysoPhosphatidylcholine acyl C26:1, µM	0.34 ± 0.14	0.33 ± 0.17	0.33 ± 0.18	0.32 ± 0.16	0.80	0.39
MH	0.32 ± 0.12	0.37 ± 0.20	0.26 ± 0.12	0.28 ± 0.15
MU	0.36 ± 0.15	0.30 ± 0.13	0.41 ± 0.20	0.37 ± 0.15
lysoPhosphatidylcholine acyl C28:0, µM	0.46 ± 0.34	0.34 ± 0.29*	0.36 ± 0.26	0.38 ± 0.26	<0.001	0.62
MH	0.36 ± 0.13	0.37 ± 0.37	0.28 ± 0.04	0.29 ± 0.11
MU	0.57 ± 0.46	0.30 ± 0.12	0.44 ± 0.36	0.49 ± 0.33
lysoPhosphatidylcholine acyl C28:1, µM	0.52 ± 0.24	0.38 ± 0.26*	0.43 ± 0.23**	0.42 ± 0.17	<0.001	0.28
MH	0.47 ± 0.15	0.43 ± 0.32	0.35 ± 0.09	0.38 ± 0.12
MU	0.59 ± 0.31	0.32 ± 0.14	0.52 ± 0.29	0.47 ± 0.21
PC aa C24.0, µM	0.25 ± 0.14	0.23 ± 0.20	0.23 ± 0.16	0.21 ± 0.11	0.09	0.39
MH	0.21 ± 0.06	0.25 ± 0.25	0.17 ± 0.03	0.18 ± 0.05
MU	0.28 ± 0.18	0.20 ± 0.08	0.28 ± 0.21	0.24 ± 0.15
PC aa C28.1, µM	3.01 ± 0.75	2.11 ± 0.58**	2.41 ± 0.82**	2.30 ± 0.74	<0.001	0.56
MH	2.94 ± 0.72	2.16 ± 0.55	2.29 ± 0.61	2.45 ± 0.72
MU	3.10 ± 0.79	2.05 ± 0.62	2.55 ± 1.00	2.13 ± 0.75
PC aa C30.0, µM	1.90 ± 0.74	1.45 ± 0.50	1.62 ± 0.69	1.52 ± 0.89	<0.01	0.72
MH	1.77 ± 0.70	1.40 ± 0.46	1.50 ± 0.64	1.56 ± 1.08
MU	2.04 ± 0.77	1.51 ± 0.54	1.75 ± 0.74	1.47 ± 0.68
PC aa C32.0, µM	10.69 ± 3.23	11.82 ± 3.48	13.13 ± 6.13	12.21 ± 4.88	0.30	0.56
MH	10.20 ± 3.03	11.68 ± 2.79	11.60 ± 3.04	12.22 ± 3.15
MU	11.27 ± 3.46	12.00 ± 4.27	14.85 ± 8.14	12.20 ± 6.38
PC aa C32.1, µM	11.77 ± 6.61	7.11 ± 3.19	9.33 ± 5.12	8.16 ± 4.23	<0.001	0.50
MH	10.25 ± 6.21	7.14 ± 3.09	8.94 ± 5.15	8.19 ± 4.26
MU	13.55 ± 6.79	7.07 ± 3.39	9.78 ± 5.23	8.14 ± 4.37
PC aa C32.3, µM	0.24 ± 0.07	0.22 ± 0.07	0.23 ± 0.09	0.20 ± 0.06	0.09	0.60
MH	0.22 ± 0.08	0.21 ± 0.06	0.21 ± 0.06	0.21 ± 0.06
MU	0.25 ± 0.07	0.23 ± 0.07	0.26 ± 0.12	0.20 ± 0.07
PC aa C34.1, µM	139.15 ± 53.30	136.42 ± 42.27	154.44 ± 70.31	144.93 ± 54.67	0.89	0.57
MH	132.83 ± 61.11	137.92 ± 39.62	142.43 ± 52.60	146.85 ± 41.79
MU	146.53 ± 43.02	134.57 ± 46.50	167.96 ± 85.87	142.85 ± 67.64
PC aa C34.2, µM	338.67 ± 142.90	277.00 ± 79.15	330.50 ± 145.75	307.78 ± 140.63	0.06	0.60
MH	332.90 ± 160.62	276.67 ± 69.14	318.17 ± 123.21	319.21 ± 125.39
MU	345.39 ± 123.31	277.41 ± 92.26	344.38 ± 170.71	295.46 ± 159.68
PC aa C34.3, µM	10.29 ± 5.06	5.46 ± 2.61**	7.52 ± 3.95	7.24 ± 3.68	<0.001	0.61
MH	9.64 ± 5.37	5.70 ± 2.66	7.44 ± 3.72	7.43 ± 4.18
MU	11.05 ± 4.71	5.15 ± 2.59	7.61 ± 4.31	7.02 ± 3.20
PC aa C34.4, µM	0.70 ± 0.41	0.27 ± 0.13***	0.38 ± 0.22***	0.39 ± 0.26*	<0.001	0.93
MH	0.69 ± 0.43	0.28 ± 0.13	0.36 ± 0.22	0.40 ± 0.31
MU	0.72 ± 0.40	0.26 ± 0.14	0.40 ± 0.22	0.37 ± 0.21
PC aa C36.0, µM	1.57 ± 0.85	1.06 ± 0.59**	1.37 ± 0.65	1.37 ± 0.67	<0.001	0.61
MH	1.43 ± 0.66	1.08 ± 0.67	1.22 ± 0.37	1.35 ± 0.60
MU	1.73 ± 1.03	1.04 ± 0.49	1.53 ± 0.85	1.40 ± 0.77
PC aa C36.1, µM	18.32 ± 7.35	11.50 ± 5.56**	14.06 ± 5.38*	14.54 ± 5.35	<0.001	0.76
MH	18.46 ± 8.82	12.27 ± 5.88	14.20 ± 5.20	14.99 ± 3.96
MU	18.16 ± 5.40	10.55 ± 5.16	13.91 ± 5.75	14.07 ± 6.68
PC aa C36.2, µM	125.91 ± 50.51	77.67 ± 35.78***	99.07 ± 38.03*	104.34 ± 44.03	<0.001	0.78
MH	129.15 ± 54.69	81.07 ± 32.29	100.81 ± 31.69	111.41 ± 35.45
MU	122.13 ± 46.44	73.46 ± 40.28	97.13 ± 45.11	96.73 ± 52.13
PC aa C36.3, µM	78.45 ± 34.07	44.88 ± 18.58**	58.84 ± 24.77*	59.76 ± 27.49	<0.001	0.61
MH	75.56 ± 38.85	46.97 ± 19.76	57.26 ± 25.89	61.20 ± 25.68
MU	81.83 ± 28.23	42.29 ± 17.24	60.63 ± 24.15	58.22 ± 30.30
PC aa C36.4, µM	120.26 ± 42.52	127.91 ± 42.11	127.46 ± 66.07	111.14 ± 52.68	0.21	0.57
MH	120.18 ± 42.12	119.30 ± 38.76	109.92 ± 38.76	108.41 ± 30.59
MU	120.35 ± 44.19	138.55 ± 44.78	147.20 ± 84.35	114.09 ± 70.58
PC aa C36.5, µM	9.59 ± 4.92	6.53 ± 4.18*	7.41 ± 5.02*	5.77 ± 2.80*	<0.001	0.85
MH	9.03 ± 5.27	5.64 ± 2.04	6.45 ± 3.19	5.73 ± 3.06
MU	10.24 ± 4.54	7.63 ± 5.74	8.50 ± 6.45	5.82 ± 2.63
PC aa C38.0, µM	3.26 ± 1.29	2.62 ± 0.99	3.08 ± 1.56	3.07 ± 1.29	<0.05	0.60
MH	3.15 ± 1.42	2.65 ± 0.75	2.80 ± 0.72	3.12 ± 1.22
MU	3.38 ± 1.15	2.58 ± 1.24	3.41 ± 2.14	3.02 ± 1.41
PC aa C38.1, µM	1.49 ± 1.12	0.98 ± 0.72**	1.13 ± 0.78	1.30 ± 0.66	<0.01	0.82
MH	1.23 ± 0.55	0.96 ± 0.82	0.99 ± 0.49	1.26 ± 0.37
MU	1.80 ± 1.52	1.00 ± 0.61	1.28 ± 1.01	1.35 ± 0.90
PC aa C38.3, µM	41.54 ± 19.61	21.09 ± 8.54***	25.80 ± 9.83***	25.56 ± 11.95	<0.001	0.60
MH	40.04 ± 22.18	21.79 ± 8.91	24.96 ± 9.96	26.03 ± 10.99
MU	43.29 ± 16.58	20.24 ± 8.25	26.74 ± 9.93	25.06 ± 13.34
PC aa C38.4, µM	92.36 ± 34.71	77.19 ± 28.58	82.38 ± 37.56*	77.39 ± 32.93	0.08	0.60
MH	93.81 ± 33.35	76.28 ± 27.79	74.74 ± 19.37	77.43 ± 18.23
MU	90.67 ± 37.13	78.32 ± 30.35	90.97 ± 50.31	77.34 ± 44.60
PC aa C38.5, µM	28.74 ± 9.86	24.68 ± 8.74	28.88 ± 13.73	27.16 ± 11.08	0.29	0.67
MH	28.26 ± 9.57	24.68 ± 8.74	25.94 ± 7.21	26.69 ± 6.80
MU	29.31 ± 10.44	24.68 ± 9.01	32.19 ± 18.26	27.67 ± 14.68
PC aa C38.6, µM	62.95 ± 27.79	72.99 ± 28.59	74.38 ± 45.68	61.91 ± 30.63	<0.05	0.70
MH	60.23 ± 27.85	69.79 ± 27.57	68.95 ± 37.95	62.11 ± 32.03
MU	66.13 ± 28.17	76.96 ± 30.17	80.48 ± 53.70	61.68 ± 30.34
PC aa C40.1, µM	0.69 ± 0.64	0.55 ± 0.35	0.58 ± 0.33	0.58 ± 0.28	<0.05	0.49
MH	0.50 ± 0.09	0.56 ± 0.43	0.43 ± 0.05	0.49 ± 0.11
MU	0.87 ± 0.88	0.55 ± 0.20	0.76 ± 0.43	0.71 ± 0.40
PC aa C40.2, µM	0.64 ± 1.15	0.47 ± 0.82*	0.46 ± 0.75*	0.48 ± 0.68	<0.01	0.56
MH	0.34 ± 0.10	0.45 ± 0.92	0.25 ± 0.06	0.32 ± 0.10
MU	0.99 ± 1.65	0.49 ± 0.69	0.70 ± 1.06	0.66 ± 0.96
PC aa C40.3, µM	0.87 ± 0.92	0.69 ± 0.67	0.72 ± 0.60*	0.73 ± 0.65	<0.05	0.50
MH	0.64 ± 0.24	0.70 ± 0.82	0.52 ± 0.13	0.60 ± 0.14
MU	1.14 ± 1.30	0.67 ± 0.45	0.96 ± 0.82	0.87 ± 0.92
PC aa C40.4, µM	2.78 ± 1.25	1.90 ± 0.84*	2.25 ± 1.05*	2.22 ± 0.94	<0.001	0.56
MH	2.44 ± 0.85	1.97 ± 0.85	1.90 ± 0.55	2.06 ± 0.53
MU	3.17 ± 1.53	1.82 ± 0.85	2.64 ± 1.33	2.39 ± 1.24
PC aa C40.5, µM	5.18 ± 1.99	3.88 ± 1.73*	4.72 ± 2.02	4.50 ± 1.85	<0.01	0.70
MH	5.06 ± 1.87	3.97 ± 1.87	4.29 ± 1.26	4.44 ± 1.25
MU	5.32 ± 2.18	3.76 ± 1.60	5.20 ± 2.59	4.56 ± 2.40
PC aa C40.6, µM	22.21 ± 9.35	20.34 ± 9.48	21.26 ± 10.61	19.00 ± 9.41	0.12	0.75
MH	21.55 ± 9.74	19.91 ± 9.09	20.46 ± 8.51	19.38 ± 9.73
MU	22.97 ± 9.11	20.87 ± 10.21	22.16 ± 12.81	18.59 ± 9.43
PC aa C42.0, µM	0.76 ± 0.30	0.71 ± 0.25	0.76 ± 0.34	0.74 ± 0.25	0.50	0.39
MH	0.70 ± 0.20	0.73 ± 0.25	0.66 ± 0.14	0.75 ± 0.20
MU	0.82 ± 0.38	0.68 ± 0.25	0.88 ± 0.46	0.74 ± 0.30
PC aa C42.1, µM	0.41 ± 0.24	0.37 ± 0.20	0.40 ± 0.21	0.40 ± 0.16	0.25	0.20
MH	0.35 ± 0.11	0.39 ± 0.23	0.32 ± 0.06	0.39 ± 0.10
MU	0.48 ± 0.33	0.35 ± 0.14	0.49 ± 0.28	0.40 ± 0.21
PC aa C42.2, µM	0.41 ± 0.47	0.31 ± 0.36*	0.32 ± 0.33*	0.33 ± 0.33	<0.01	0.53
MH	0.28 ± 0.10	0.29 ± 0.38	0.22 ± 0.04	0.26 ± 0.08
MU	0.55 ± 0.67	0.32 ± 0.35	0.43 ± 0.46	0.41 ± 0.47
PC aa C42.4, µM	0.34 ± 0.47	0.25 ± 0.31	0.29 ± 0.38	0.30 ± 0.39	<0.01	0.56
MH	0.21 ± 0.06	0.23 ± 0.27	0.19 ± 0.04	0.20 ± 0.05
MU	0.49 ± 0.66	0.28 ± 0.35	0.41 ± 0.53	0.41 ± 0.55
PC aa C42.5, µM	0.38 ± 0.23	0.35 ± 0.16	0.41 ± 0.23	0.42 ± 0.25	0.10	0.49
MH	0.32 ± 0.11	0.34 ± 0.16	0.33 ± 0.13	0.38 ± 0.13
MU	0.46 ± 0.31	0.36 ± 0.17	0.50 ± 0.28	0.47 ± 0.34
PC aa C42.6, µM	0.40 ± 0.19	0.31 ± 0.14	0.35 ± 0.16*	0.36 ± 0.16	<0.05	0.59
MH	0.36 ± 0.11	0.31 ± 0.17	0.30 ± 0.08	0.32 ± 0.09
MU	0.45 ± 0.25	0.31 ± 0.09	0.40 ± 0.20	0.40 ± 0.21
PC ae C30.0, µM	0.33 ± 0.07	0.24 ± 0.07**	0.29 ± 0.08	0.28 ± 0.08	<0.001	0.44
MH	0.31 ± 0.07	0.26 ± 0.08	0.28 ± 0.07	0.28 ± 0.08
MU	0.34 ± 0.08	0.22 ± 0.04	0.30 ± 0.09	0.27 ± 0.07
PC ae C30.2, µM	0.12 ± 0.08	0.10 ± 0.08	0.11 ± 0.07	0.10 ± 0.06	0.21	0.57
MH	0.10 ± 0.02	0.11 ± 0.10	0.08 ± 0.02	0.09 ± 0.03
MU	0.15 ± 0.11	0.09 ± 0.04	0.14 ± 0.10	0.11 ± 0.08
PC ae C32.1, µM	2.22 ± 0.71	2.06 ± 0.59	2.49 ± 1.11	2.44 ± 0.74	0.17	0.56
MH	2.23 ± 0.60	2.08 ± 0.43	2.27 ± 0.49	2.56 ± 0.54
MU	2.20 ± 0.84	2.02 ± 0.75	2.73 ± 1.53	2.30 ± 0.91
PC ae C32.2, µM	0.70 ± 0.21	0.63 ± 0.17	0.80 ± 0.39	0.74 ± 0.22	<0.05	0.32
MH	0.68 ± 0.21	0.65 ± 0.14	0.70 ± 0.11	0.77 ± 0.17
MU	0.72 ± 0.21	0.62 ± 0.20	0.91 ± 0.54	0.71 ± 0.26
PC ae C34.0, µM	0.51 ± 0.16	0.39 ± 0.14*	0.48 ± 0.20	0.49 ± 0.19	<0.01	0.57
MH	0.51 ± 0.17	0.39 ± 0.11	0.44 ± 0.13	0.51 ± 0.14
MU	0.52 ± 0.15	0.40 ± 0.17	0.52 ± 0.26	0.47 ± 0.24
PC ae C34.1, µM	5.15 ± 1.45	4.72 ± 1.55	5.59 ± 2.33	5.56 ± 1.65	0.08	0.60
MH	5.26 ± 1.66	4.98 ± 1.38	5.31 ± 1.30	5.86 ± 1.29
MU	5.02 ± 1.20	4.41 ± 1.74	5.91 ± 3.12	5.24 ± 1.97
PC ae C34.2, µM	7.38 ± 3.29	4.71 ± 1.57**	6.55 ± 2.94	6.62 ± 2.13	<0.001	0.78
MH	7.78 ± 3.51	4.98 ± 1.47	6.33 ± 1.53	7.01 ± 1.83
MU	6.91 ± 3.04	4.38 ± 1.67	6.80 ± 4.03	6.21 ± 2.42
PC ae C34.3, µM	4.58 ± 2.00	3.57 ± 1.27*	5.20 ± 2.50	5.25 ± 2.01	<0.001	0.69
MH	4.83 ± 1.98	3.75 ± 1.17	4.96 ± 1.44	5.37 ± 1.66
MU	4.29 ± 2.05	3.36 ± 1.38	5.47 ± 3.35	5.13 ± 2.39
PC ae C36.0, µM	1.01 ± 0.35	0.91 ± 0.28	0.99 ± 0.39	0.99 ± 0.34	0.30	0.53
MH	0.95 ± 0.32	0.89 ± 0.26	0.87 ± 0.15	0.98 ± 0.26
MU	1.07 ± 0.38	0.94 ± 0.31	1.12 ± 0.53	0.99 ± 0.42
PC ae C36.1, µM	3.92 ± 3.60	2.92 ± 2.63*	3.32 ± 2.78	3.21 ± 2.32	<0.001	0.57
MH	3.03 ± 1.04	2.98 ± 3.08	2.56 ± 0.69	2.80 ± 0.72
MU	4.97 ± 5.05	2.84 ± 2.02	4.18 ± 3.87	3.65 ± 3.28
PC ae C36.2, µM	5.85 ± 1.90	4.21 ± 1.55**	5.44 ± 2.29	5.43 ± 2.04	<0.001	0.72
MH	5.93 ± 2.13	4.47 ± 1.54	5.24 ± 1.69	5.68 ± 1.70
MU	5.76 ± 1.65	3.89 ± 1.54	5.66 ± 2.87	5.16 ± 2.39
PC ae C36.3, µM	3.81 ± 1.88	2.27 ± 0.88***	3.11 ± 1.30*	3.19 ± 1.06	<0.001	0.72
MH	4.05 ± 2.12	2.45 ± 0.82	3.06 ± 0.83	3.40 ± 0.92
MU	3.54 ± 1.58	2.04 ± 0.91	3.18 ± 1.72	2.95 ± 1.18
PC ae C36.4, µM	8.83 ± 3.85	5.80 ± 1.95**	7.44 ± 3.43*	7.74 ± 2.64	<0.001	0.60
MH	9.55 ± 3.86	6.00 ± 1.68	6.84 ± 1.65	7.93 ± 1.58
MU	7.98 ± 3.77	5.55 ± 2.26	8.13 ± 4.68	7.53 ± 3.52
PC ae C36.5, µM	6.64 ± 2.65	5.35 ± 1.93	7.21 ± 3.56	7.31 ± 3.07	<0.01	0.64
MH	6.95 ± 2.45	5.38 ± 1.45	6.57 ± 1.56	7.39 ± 1.43
MU	6.28 ± 2.89	5.31 ± 2.45	7.93 ± 4.92	7.24 ± 4.27
PC ae C38.0, µM	1.62 ± 0.60	1.20 ± 0.52*	1.46 ± 0.82	1.32 ± 0.56	<0.01	0.85
MH	1.57 ± 0.69	1.17 ± 0.48	1.37 ± 0.65	1.32 ± 0.63
MU	1.69 ± 0.48	1.22 ± 0.58	1.57 ± 0.98	1.31 ± 0.50
PC ae C38.2, µM	2.75 ± 4.57	1.45 ± 1.76**	1.71 ± 2.37**	1.82 ± 2.29	<0.001	0.64
MH	1.66 ± 0.66	1.47 ± 1.98	1.10 ± 0.36	1.35 ± 0.49
MU	4.02 ± 6.55	1.43 ± 1.51	2.38 ± 3.36	2.31 ± 3.25
PC ae C38.3, µM	2.24 ± 2.35	1.54 ± 1.97**	1.72 ± 2.22**	1.67 ± 1.82	<0.001	0.53
MH	1.62 ± 0.65	1.47 ± 2.05	1.11 ± 0.41	1.26 ± 0.32
MU	2.95 ± 3.30	1.63 ± 1.93	2.40 ± 3.12	2.10 ± 2.58
PC ae C38.4, µM	5.73 ± 1.86	4.47 ± 1.31*	5.04 ± 1.92*	5.02 ± 1.56	<0.01	0.57
MH	5.89 ± 1.86	4.61 ± 1.24	4.66 ± 1.19	5.26 ± 0.79
MU	5.54 ± 1.90	4.31 ± 1.42	5.46 ± 2.47	4.76 ± 2.12
PC ae C38.5, µM	9.48 ± 3.75	8.31 ± 3.06	9.77 ± 4.58	10.09 ± 3.85	0.13	0.60
MH	10.16 ± 3.70	8.53 ± 2.64	9.06 ± 2.39	10.47 ± 2.61
MU	8.68 ± 3.76	8.02 ± 3.58	10.56 ± 6.19	9.68 ± 4.94
PC ae C38.6, µM	4.00 ± 1.54	2.95 ± 1.13*	3.85 ± 1.75	3.78 ± 1.49	<0.01	0.70
MH	4.17 ± 1.59	2.96 ± 0.97	3.60 ± 1.00	3.90 ± 1.26
MU	3.79 ± 1.50	2.93 ± 1.35	4.14 ± 2.33	3.66 ± 1.74
PC ae C40.1, µM	1.37 ± 0.85	1.06 ± 0.78	1.18 ± 0.66	1.18 ± 0.58	<0.01	0.61
MH	1.15 ± 0.42	1.09 ± 0.91	0.97 ± 0.23	1.05 ± 0.28
MU	1.64 ± 1.13	1.03 ± 0.59	1.42 ± 0.88	1.33 ± 0.77
PC ae C40.2, µM	1.56 ± 1.43	1.25 ± 0.65	1.40 ± 0.89	1.39 ± 0.85	0.17	0.53
MH	1.17 ± 0.31	1.24 ± 0.71	1.08 ± 0.31	1.22 ± 0.40
MU	2.01 ± 2.02	1.27 ± 0.58	1.75 ± 1.17	1.58 ± 1.15
PC ae C40.3, µM	1.57 ± 2.41	1.14 ± 1.61*	1.25 ± 1.93*	1.27 ± 1.84	<0.001	0.49
MH	0.92 ± 0.23	1.06 ± 1.60	0.72 ± 0.15	0.79 ± 0.19
MU	2.34 ± 3.42	1.22 ± 1.65	1.85 ± 2.73	1.79 ± 2.60
PC ae C40.4, µM	2.38 ± 1.42	1.78 ± 0.96*	2.07 ± 1.33*	2.13 ± 1.13	<0.001	0.53
MH	2.04 ± 0.59	1.78 ± 1.01	1.64 ± 0.43	1.96 ± 0.35
MU	2.78 ± 1.94	1.78 ± 0.93	2.54 ± 1.80	2.32 ± 1.60
PC ae C40.5, µM	2.32 ± 1.55	2.24 ± 1.26	2.45 ± 1.81	2.46 ± 1.46	0.83	0.56
MH	1.92 ± 0.57	2.09 ± 0.85	1.83 ± 0.45	2.12 ± 0.39
MU	2.78 ± 2.14	2.43 ± 1.64	3.14 ± 2.46	2.83 ± 2.04
PC ae C40.6, µM	2.31 ± 0.68	2.11 ± 0.69	2.35 ± 1.03	2.34 ± 0.80	0.44	0.60
MH	2.33 ± 0.68	2.12 ± 0.60	2.15 ± 0.55	2.41 ± 0.68
MU	2.29 ± 0.71	2.10 ± 0.82	2.57 ± 1.38	2.26 ± 0.92
PC ae C42.1, µM	0.62 ± 0.67	0.47 ± 0.51	0.51 ± 0.45	0.54 ± 0.42	<0.01	0.56
MH	0.43 ± 0.15	0.48 ± 0.61	0.37 ± 0.11	0.42 ± 0.11
MU	0.84 ± 0.95	0.46 ± 0.37	0.67 ± 0.62	0.67 ± 0.58
PC ae C42.2, µM	0.62 ± 0.54	0.47 ± 0.45	0.56 ± 0.37	0.55 ± 0.35	<0.01	0.63
MH	0.50 ± 0.16	0.51 ± 0.56	0.47 ± 0.15	0.49 ± 0.13
MU	0.77 ± 0.77	0.43 ± 0.28	0.66 ± 0.51	0.63 ± 0.49
PC ae C42.3, µM	0.96 ± 0.74	0.73 ± 0.58**	0.84 ± 0.60*	0.85 ± 0.55	<0.001	0.56
MH	0.79 ± 0.22	0.74 ± 0.61	0.67 ± 0.17	0.76 ± 0.22
MU	1.15 ± 1.05	0.72 ± 0.56	1.03 ± 0.83	0.96 ± 0.76
PC ae C42.4, µM	1.09 ± 0.45	0.76 ± 0.32**	0.93 ± 0.40*	0.98 ± 0.39	<0.001	0.60
MH	1.03 ± 0.27	0.82 ± 0.35	0.85 ± 0.23	0.98 ± 0.21
MU	1.17 ± 0.59	0.69 ± 0.28	1.03 ± 0.53	0.98 ± 0.53
PC ae C42.5, µM	2.39 ± 0.79	2.47 ± 0.74	2.70 ± 1.26	2.79 ± 0.98	0.45	0.39
MH	2.28 ± 0.58	2.49 ± 0.63	2.26 ± 0.54	2.70 ± 0.49
MU	2.51 ± 0.99	2.44 ± 0.86	3.20 ± 1.63	2.89 ± 1.34
PC ae C44.3, µM	0.23 ± 0.30	0.18 ± 0.20	0.19 ± 0.23	0.22 ± 0.26	<0.01	0.60
MH	0.16 ± 0.05	0.17 ± 0.19	0.13 ± 0.04	0.15 ± 0.04
MU	0.33 ± 0.43	0.19 ± 0.22	0.25 ± 0.32	0.28 ± 0.37
PC ae C44.4, µM	0.51 ± 0.19	0.38 ± 0.14**	0.41 ± 0.14**	0.45 ± 0.16	<0.001	0.32
MH	0.49 ± 0.15	0.42 ± 0.16	0.38 ± 0.08	0.47 ± 0.14
MU	0.53 ± 0.22	0.32 ± 0.10	0.45 ± 0.19	0.43 ± 0.19
PC ae C44.5, µM	2.17 ± 0.70	2.22 ± 0.79	2.50 ± 1.23	2.48 ± 0.77	0.24	0.39
MH	2.35 ± 0.67	2.39 ± 0.65	2.29 ± 0.62	2.68 ± 0.59
MU	1.96 ± 0.70	2.02 ± 0.92	2.73 ± 1.67	2.27 ± 0.91
PC ae C44.6, µM	1.63 ± 0.52	1.44 ± 0.48	1.65 ± 0.72	1.70 ± 0.57	<0.05	0.50
MH	1.72 ± 0.44	1.53 ± 0.39	1.54 ± 0.38	1.84 ± 0.46
MU	1.52 ± 0.59	1.32 ± 0.55	1.78 ± 0.97	1.56 ± 0.65
SM (OH) C14:1, µM	3.73 ± 1.06	3.45 ± 1.08	3.94 ± 1.65	3.81 ± 1.22	0.30	0.53
MH	3.83 ± 1.08	3.48 ± 1.05	3.64 ± 1.04	4.05 ± 1.09
MU	3.61 ± 1.06	3.40 ± 1.15	4.27 ± 2.12	3.56 ± 1.33
SM (OH) C16:1, µM	1.51 ± 0.45	1.69 ± 0.53	1.77 ± 0.77	1.63 ± 0.52	0.30	0.56
MH	1.56 ± 0.44	1.70 ± 0.46	1.63 ± 0.50	1.67 ± 0.41
MU	1.45 ± 0.47	1.67 ± 0.62	1.92 ± 0.98	1.58 ± 0.64
SM (OH) C22:1, µM	5.77 ± 2.22	2.83 ± 1.13***	3.31 ± 1.27***	3.61 ± 2.05*	<0.001	0.76
MH	6.21 ± 2.38	2.97 ± 1.07	3.43 ± 1.30	4.09 ± 2.33
MU	5.26 ± 1.94	2.66 ± 1.20	3.16 ± 1.28	3.09 ± 1.64
SM (OH) C22:2, µM	5.41 ± 1.52	3.98 ± 1.15**	4.63 ± 1.51**	4.58 ± 1.55	<0.001	0.60
MH	5.48 ± 1.83	4.12 ± 1.11	4.38 ± 1.21	4.80 ± 1.71
MU	5.32 ± 1.12	3.79 ± 1.21	4.91 ± 1.79	4.35 ± 1.38
SM (OH) C24:1, µM	0.57 ± 0.20	0.38 ± 0.14***	0.44 ± 0.16**	0.44 ± 0.18	<0.001	0.57
MH	0.60 ± 0.20	0.38 ± 0.13	0.42 ± 0.14	0.47 ± 0.19
MU	0.52 ± 0.21	0.38 ± 0.15	0.46 ± 0.18	0.40 ± 0.17
SM C16:0, µM	74.81 ± 21.13	76.98 ± 21.22	85.12 ± 31.63	83.88 ± 31.41	0.62	0.57
MH	77.67 ± 21.62	78.39 ± 20.55	79.64 ± 17.22	86.01 ± 21.78
MU	71.48 ± 20.64	75.25 ± 22.53	91.28 ± 42.29	81.58 ± 40.16
SM C16:1, µM	12.58 ± 3.71	12.72 ± 3.74	14.06 ± 5.74	12.08 ± 3.65	0.34	0.59
MH	12.63 ± 3.71	12.42 ± 3.68	12.98 ± 3.27	12.52 ± 3.12
MU	12.51 ± 3.82	13.09 ± 3.90	15.27 ± 7.58	11.60 ± 4.23
SM C18:0, µM	11.45 ± 4.20	16.06 ± 5.57**	14.89 ± 6.96	12.91 ± 5.76	<0.001	0.69
MH	11.55 ± 4.69	15.56 ± 5.06	13.48 ± 5.30	12.46 ± 3.99
MU	11.33 ± 3.68	16.67 ± 6.24	16.48 ± 8.34	13.39 ± 7.35
SM C18:1, µM	6.64 ± 2.34	8.98 ± 2.96**	9.02 ± 4.14	7.36 ± 2.46	<0.001	0.73
MH	6.61 ± 2.46	8.79 ± 2.97	8.14 ± 2.87	7.30 ± 1.97
MU	6.67 ± 2.27	9.22 ± 3.02	10.01 ± 5.13	7.42 ± 2.99
SM C20:2, µM	0.28 ± 0.09	0.28 ± 0.09	0.30 ± 0.13	0.26 ± 0.12	0.48	0.60
MH	0.28 ± 0.10	0.27 ± 0.09	0.27 ± 0.11	0.26 ± 0.13
MU	0.29 ± 0.08	0.29 ± 0.10	0.33 ± 0.14	0.27 ± 0.12
SM C24:0, µM	8.97 ± 3.27	5.25 ± 1.85***	6.02 ± 1.84***	6.45 ± 3.68	<0.001	0.72
MH	9.41 ± 3.83	5.33 ± 1.85	6.01 ± 1.94	6.92 ± 4.37
MU	8.46 ± 2.49	5.15 ± 1.91	6.04 ± 1.79	5.95 ± 2.85
SM C24:1, µM	30.33 ± 9.71	31.81 ± 10.19	34.66 ± 12.98	33.99 ± 14.22	0.51	0.57
MH	31.49 ± 11.35	32.16 ± 9.97	32.10 ± 10.37	33.71 ± 11.47
MU	28.98 ± 7.47	31.36 ± 10.74	37.53 ± 15.24	34.29 ± 17.18
1 Values are shown as Mean ± SD. Total n 39 patients, separate in metabollicaly health (MH, n=21) and metabollicaly abnormal (MU, n=18).
2 P values represent changes over time (p-time) and time x group interaction (p-time x group) derived from linear mixed model after log-transformed variables and corrected for multiple testing by false discovery rate. Taking into account the co-founders: age, gender and type of surgery.
#, p<0.05; ##, p<0.01 and ###, p<0.0001 represents change over time differently between MH and MU
aa, acyl-acyl; ae, acyl-alkyl; LPC a, lysophosphatidylcholines; Cx:y, where x is the number of carbons in the fatty acid side chain; y is the number of double bonds in the fatty acid side chain; DC, decarboxyl; M, methyl; OH, hydroxyl; PC, phophatidylcholine; SM, sphingomyelin.
