# Supplementary material for: Metabotypes of response to bariatric surgery independent of the magnitude of weight loss
Source: PLoS One. 2018 Jun 1;13(6):e0198214. doi: 10.1371/journal.pone.0198214 (PMC5983508; doi:10.1371/journal.pone.0198214)
Supplement: S6 Table — 1Values are shown as Mean ± SD. Total n 39 patients, separate in Cluster 1 (Cl-1, n = 24) and Cluster 2 (Cl-2, n = 15) according K-means clustering at increment 6 month vs baseline. 2 P values represent changes over time (p-time) and time x group interaction (p-time x group) derived from linear mixed model after log-transformed variables and corrected for multiple testing by the false discovery rate. Taking into account the co-founders: age, gender, drug intake and type of surgery. #, p<0.05; ##, p<0.01 and ###, p<0.0001 represents change over time differently between Cl-1 and Cl-2. (XLS) [file pone.0198214.s011.xls]

## Sheet: TableS6
Table S6. Changes in metabolite concentrations of both clusters after surgery1
		After surgery, mo
	Before surgery	1	3	6	p-time2	p-time x cluster2
Isoleucine, µM	98,98 ± 25,92	91,04 ± 27,60	86,17 ± 37,44	74,60 ± 22,03	<0,001	0.11
Cl-1	91,34 ± 25,15	89,08 ± 31,70	86,70 ± 41,88	79,43 ± 24,33
Cl-2	111,19 ± 22,92	94,05 ± 20,45	85,32 ± 30,52	67,57 ± 16,81#
Leucine, µM	185,21 ± 46,24	143,54 ± 44,53**	148,73 ± 61,90*	132,32 ± 34,72*	<0,001	0.07
Cl-1	171,30 ± 42,45	143,67 ± 52,57	145,73 ± 66,29	140,54 ± 35,99
Cl-2	207,47 ± 44,50	143,33 ± 29,97	153,58 ± 56,33	120,37 ± 30,42##
Valine, µM	318,38 ± 80,39	225,95 ± 67,91**	253,06 ± 110,01*	214,55 ± 54,29**	<0,001	0.06
Cl-1	290,13 ± 62,18	228,35 ± 81,51	243,29 ± 100,48	226,63 ± 57,12
Cl-2	363,60 ± 87,34	222,27 ± 41,50	268,85 ± 126,56	196,99 ± 46,85##
Alanine, µM	471,87 ± 128,17	374,82 ± 110,87	415,12 ± 157,67	405,59 ± 105,49	<0,01	<0,01
Cl-1	419,42 ± 104,03	387,09 ± 122,01	416,24 ± 162,05	428,06 ± 106,98
Cl-2	555,80 ± 120,59	356,00 ± 92,03#	413,31 ± 156,81	372,91 ± 98,90##
Proline, µM	234,62 ± 95,27	207,54 ± 73,35	241,71 ± 116,27	207,00 ± 51,87	<0,05	<0,05
Cl-1	199,75 ± 48,13	205,28 ± 79,05	226,00 ± 74,71	217,19 ± 54,99
Cl-2	290,40 ± 124,15	211,00 ± 66,17	267,08 ± 163,55	192,18 ± 45,29##
Glycine, µM	291,08 ± 89,69	365,18 ± 136,59*	378,97 ± 180,20*	366,74 ± 109,32**	<0,01	<0,05
Cl-1	275,25 ± 74,88	374,91 ± 161,03	397,86 ± 209,00	412,81 ± 114,08
Cl-2	316,40 ± 107,26	350,27 ± 90,37	348,46 ± 121,91	299,73 ± 56,69##
Serine, µM	161,42 ± 41,16	180,66 ± 54,05	193,22 ± 75,32	189,81 ± 45,84	0.62	0.35
Cl-1	151,10 ± 29,94	179,92 ± 61,75	189,57 ± 78,99	203,31 ± 50,21
Cl-2	177,93 ± 51,49	181,80 ± 41,54	198,83 ± 72,07	170,18 ± 31,11
Tryptophan, µM	67,22 ± 19,04	44,04 ± 15,65*	55,54 ± 24,50	49,70 ± 18,26	<0,001	<0,01
Cl-1	60,27 ± 13,65	48,15 ± 16,62	54,37 ± 24,06	55,68 ± 18,31
Cl-2	78,35 ± 21,49	37,73 ± 11,95#	57,43 ± 26,07	41,01 ± 14,94###
Phenylalanine, µM	87,48 ± 21,63	64,25 ± 21,72**	70,40 ± 28,08**	65,37 ± 17,77	<0,001	<0,05
Cl-1	80,91 ± 21,95	66,67 ± 23,93	67,24 ± 28,87	69,97 ± 17,50
Cl-2	97,99 ± 16,91	60,55 ± 17,97	75,51 ± 27,06	58,68 ± 16,68##
Methionine, µM	29,68 ± 7,73	24,39 ± 7,91	27,70 ± 11,93	25,02 ± 7,18	0.57	0.33
Cl-1	26,67 ± 5,40	24,72 ± 8,77	27,99 ± 12,46	27,47 ± 6,59
Cl-2	35,23 ± 8,48	23,91 ± 6,73	27,26 ± 11,54	21,47 ± 6,72
Ornitine, µM	102,41 ± 36,60	78,10 ± 31,99	94,57 ± 52,94	88,49 ± 24,37	<0,001	<0,05
Cl-1	91,93 ± 30,26	83,54 ± 36,26	87,81 ± 40,45	96,29 ± 22,33
Cl-2	119,18 ± 40,52	69,75 ± 22,71#	105,50 ± 69,07	77,15 ± 23,61##
Arginine, µM	148,45 ± 36,61	118,73 ± 29,13	140,55 ± 49,74	137,67 ± 42,34	<0,001	<0,05
Cl-1	139,95 ± 37,84	124,29 ± 31,13	137,74 ± 53,93	152,95 ± 41,76
Cl-2	162,07 ± 31,02	110,21 ± 24,31	145,08 ± 43,84	115,44 ± 33,59##
Histidine, µM	97,68 ± 22,65	76,90 ± 18,28*	98,00 ± 39,38	94,81 ± 24,85	<0,001	<0,05
Cl-1	86,53 ± 12,95	77,15 ± 21,92	93,60 ± 41,94	98,05 ± 20,92
Cl-2	115,52 ± 23,72	76,51 ± 11,31	105,10 ± 35,28	90,09 ± 30,13##
Asparagine, µM	48,81 ± 12,05	41,26 ± 10,39	46,34 ± 18,58	46,79 ± 11,79	<0,01	0.11
Cl-1	45,84 ± 9,65	41,78 ± 11,17	46,45 ± 21,10	50,49 ± 12,47
Cl-2	53,55 ± 14,22	40,45 ± 9,38	46,16 ± 14,39	41,42 ± 8,65#
Aspartate, µM	23,12 ± 13,21	18,55 ± 11,20	20,98 ± 11,21	20,02 ± 11,41	<0,05	0.23
Cl-1	22,10 ± 12,38	19,47 ± 12,57	20,79 ± 10,93	20,43 ± 9,73
Cl-2	24,75 ± 14,73	17,05 ± 8,73	21,26 ± 12,08	19,36 ± 14,25
Glutamate, µM	84,68 ± 70,13	70,10 ± 54,31	64,69 ± 48,23	59,26 ± 67,14*	<0,001	0.19
Cl-1	75,57 ± 63,92	76,23 ± 61,11	65,34 ± 51,45	63,41 ± 79,15
Cl-2	99,25 ± 79,17	60,69 ± 42,06	63,65 ± 44,53	53,23 ± 47,50
Glutamine, µM	749,95 ± 233,35	796,32 ± 248,09	792,84 ± 204,31	855,67 ± 235,37	0.09	0.87
Cl-1	699,63 ± 177,96	809,61 ± 281,67	784,89 ± 232,67	939,50 ± 258,82
Cl-2	830,47 ± 290,65	775,93 ± 193,02	805,42 ± 158,04	733,73 ± 126,33
Citrulline, µM	32,76 ± 10,42	25,11 ± 9,22	34,21 ± 14,04	34,87 ± 9,35	<0,001	<0,05
Cl-1	29,01 ± 7,81	26,43 ± 9,32	33,03 ± 13,85	37,59 ± 8,07
Cl-2	38,77 ± 11,48	23,07 ± 9,00#	36,12 ± 14,69	30,92 ± 10,04##
Tyrosine, µM	92,46 ± 26,62	62,16 ± 19,16**	72,85 ± 37,90**	65,83 ± 17,42	<0,001	<0,01
Cl-1	82,47 ± 21,05	63,76 ± 21,07	68,00 ± 30,67	72,01 ± 17,58
Cl-2	108,45 ± 27,38	59,71 ± 16,17#	80,68 ± 47,70	56,85 ± 13,25###
Threonine, µM	151,52 ± 50,55	128,79 ± 42,46*	129,37 ± 60,03	121,20 ± 33,88	<0,01	0.13
Cl-1	141,53 ± 41,30	122,42 ± 45,10	132,97 ± 62,11	129,26 ± 30,00
Cl-2	167,50 ± 60,74	138,55 ± 37,41	123,55 ± 58,50	109,47 ± 37,15
Lysine, µM	381,77 ± 81,57	314,79 ± 83,31	328,21 ± 111,39	312,30 ± 82,29	0.1	0.17
Cl-1	355,83 ± 63,70	321,22 ± 91,94	335,05 ± 135,39	337,00 ± 86,21
Cl-2	423,27 ± 91,63	304,93 ± 69,93	316,25 ± 50,22	276,36 ± 63,74
Creatinine, µM	80,43 ± 20,42	76,94 ± 24,42	76,23 ± 30,25	73,75 ± 18,00	0.52	<0,05
Cl-1	76,91 ± 22,42	79,27 ± 27,81	77,93 ± 34,81	80,48 ± 17,53
Cl-2	86,07 ± 15,84	73,38 ± 18,41	73,47 ± 21,99	63,95 ± 14,27##
Kynurenine, µM	3,30 ± 1,20	2,16 ± 0,85*	2,60 ± 1,41	2,39 ± 0,89	<0,001	<0,001
Cl-1	2,85 ± 0,93	2,25 ± 0,92	2,56 ± 1,44	2,55 ± 1,05
Cl-2	4,02 ± 1,25	2,02 ± 0,72#	2,65 ± 1,42	2,09 ± 0,38###
Putrescine, µM	0,22 ± 0,08	0,24 ± 0,07	0,23 ± 0,10	0,26 ± 0,09*	0.22	0.06
Cl-1	0,21 ± 0,09	0,24 ± 0,06	0,25 ± 0,11	0,29 ± 0,09
Cl-2	0,24 ± 0,04	0,24 ± 0,07	0,21 ± 0,08	0,21 ± 0,06#
Sarcosine, µM	8,65 ± 3,78	7,78 ± 4,50	7,49 ± 3,75	7,53 ± 2,46	0.67	0.07
Cl-1	7,89 ± 3,83	8,10 ± 4,61	7,36 ± 2,78	7,80 ± 2,73
Cl-2	9,86 ± 3,49	7,28 ± 4,45#	7,70 ± 5,07	7,14 ± 2,06#
Serotonin, µM	0,73 ± 0,39	0,57 ± 0,28	0,78 ± 0,57	0,87 ± 0,58	0.09	0.26
Cl-1	0,60 ± 0,31	0,60 ± 0,29	0,78 ± 0,53	0,87 ± 0,44
Cl-2	0,96 ± 0,44	0,52 ± 0,27	0,79 ± 0,64	0,87 ± 0,75
Taurine, µM	108,77 ± 41,38	106,12 ± 36,43	97,20 ± 44,76	100,63 ± 33,64	<0,05	0.97
Cl-1	103,31 ± 38,47	104,37 ± 35,94	98,85 ± 48,52	106,63 ± 32,66
Cl-2	117,51 ± 45,65	108,70 ± 38,25	94,51 ± 39,92	92,45 ± 34,76
Symmetric dimethylarginine, µM	1,32 ± 0,30	1,45 ± 0,50	1,49 ± 0,64	1,38 ± 0,31	0.47	<0,05
Cl-1	1,23 ± 0,24	1,43 ± 0,40	1,51 ± 0,69	1,54 ± 0,27
Cl-2	1,45 ± 0,34	1,47 ± 0,63	1,46 ± 0,57	1,15 ± 0,20##
Carnitine, µM	45,60 ± 13,74	35,27 ± 12,16	39,69 ± 17,42	39,67 ± 11,49	<0,001	<0,01
Cl-1	40,84 ± 11,49	38,64 ± 12,80	36,78 ± 11,21	43,76 ± 12,54
Cl-2	53,21 ± 13,96	30,10 ± 9,29##	44,38 ± 24,22	33,73 ± 6,45###
Acetylcarnitine, µM	7,76 ± 4,10	14,26 ± 8,03**	10,98 ± 6,94	8,79 ± 3,69	<0,001	<0,01
Cl-1	7,71 ± 3,77	12,59 ± 7,96	11,70 ± 7,62	10,30 ± 2,94
Cl-2	7,85 ± 4,71	16,82 ± 7,69	9,83 ± 5,78	6,59 ± 3,69
Hydroxypropionylcarnitine, µM	0,25 ± 0,05	0,24 ± 0,07	0,25 ± 0,07	0,25 ± 0,06	0.96	0.1
Cl-1	0,23 ± 0,05	0,26 ± 0,06	0,23 ± 0,05	0,25 ± 0,08
Cl-2	0,27 ± 0,06	0,23 ± 0,08	0,28 ± 0,09	0,24 ± 0,04
Hexanoylcarnitine, µM	0,11 ± 0,04	0,12 ± 0,05*	0,11 ± 0,03	0,12 ± 0,04	0.28	0.07
Cl-1	0,10 ± 0,05	0,13 ± 0,05	0,12 ± 0,03	0,12 ± 0,05
Cl-2	0,12 ± 0,02	0,12 ± 0,05	0,11 ± 0,03	0,10 ± 0,03#
Glutarylcarnitine, µM	0,05 ± 0,01	0,05 ± 0,01	0,05 ± 0,01	0,05 ± 0,02	0.98	0.06
Cl-1	0,05 ± 0,02	0,05 ± 0,02	0,05 ± 0,01	0,05 ± 0,02
Cl-2	0,06 ± 0,01	0,04 ± 0,01#	0,05 ± 0,01	0,05 ± 0,01
Pimelylcarnitine, µM	0,05 ± 0,01	0,05 ± 0,01	0,06 ± 0,02	0,05 ± 0,02	0.68	0.33
Cl-1	0,05 ± 0,01	0,05 ± 0,01	0,06 ± 0,02	0,06 ± 0,01
Cl-2	0,05 ± 0,01	0,05 ± 0,01	0,06 ± 0,02	0,04 ± 0,02
Octanoylcarnitine, µM	0,54 ± 0,13	0,56 ± 0,18	0,55 ± 0,15	0,54 ± 0,16	0.98	0.25
Cl-1	0,52 ± 0,13	0,59 ± 0,20	0,54 ± 0,15	0,58 ± 0,19
Cl-2	0,57 ± 0,13	0,52 ± 0,14	0,57 ± 0,17	0,49 ± 0,08
Decanoylcarnitine, µM	0,53 ± 0,16	0,59 ± 0,23	0,60 ± 0,24	0,57 ± 0,24	0.4	0.13
Cl-1	0,49 ± 0,13	0,60 ± 0,25	0,60 ± 0,25	0,63 ± 0,28
Cl-2	0,59 ± 0,18	0,58 ± 0,22	0,60 ± 0,24	0,47 ± 0,12#
Decenoylcarnitine, µM	0,25 ± 0,08	0,27 ± 0,10	0,26 ± 0,09	0,25 ± 0,10	0.35	<0,01
Cl-1	0,22 ± 0,07	0,26 ± 0,11	0,26 ± 0,09	0,27 ± 0,12
Cl-2	0,29 ± 0,08	0,28 ± 0,09	0,26 ± 0,09	0,21 ± 0,04###
Decadienylcarnitine, µM	0,16 ± 0,04	0,16 ± 0,06	0,16 ± 0,04	0,16 ± 0,04	0.91	<0,05
Cl-1	0,15 ± 0,04	0,16 ± 0,05	0,16 ± 0,04	0,16 ± 0,05
Cl-2	0,18 ± 0,04	0,15 ± 0,07#	0,16 ± 0,05	0,14 ± 0,02#
Tetradecenoylcarnitine, µM	0,19 ± 0,06	0,23 ± 0,08	0,21 ± 0,09	0,19 ± 0,06	<0,05	0.09
Cl-1	0,19 ± 0,06	0,23 ± 0,09	0,22 ± 0,09	0,22 ± 0,05
Cl-2	0,20 ± 0,06	0,22 ± 0,06	0,20 ± 0,08	0,15 ± 0,04#
Tetradecadienylcarnitine, µM	0,12 ± 0,04	0,13 ± 0,05	0,12 ± 0,04	0,12 ± 0,03	0.82	0.32
Cl-1	0,12 ± 0,04	0,13 ± 0,05	0,13 ± 0,04	0,12 ± 0,03
Cl-2	0,13 ± 0,04	0,12 ± 0,04	0,12 ± 0,05	0,11 ± 0,03
Hexadecenoylcarnitine, µM	0,11 ± 0,03	0,12 ± 0,04	0,11 ± 0,03	0,11 ± 0,03	0.67	0.13
Cl-1	0,11 ± 0,03	0,12 ± 0,04	0,12 ± 0,03	0,11 ± 0,03
Cl-2	0,12 ± 0,03	0,10 ± 0,03#	0,10 ± 0,03	0,10 ± 0,02
Hexadecadienylcarnitine, µM	0,04 ± 0,01	0,05 ± 0,02	0,05 ± 0,03	0,04 ± 0,01	0.82	0.7
Cl-1	0,04 ± 0,01	0,05 ± 0,02	0,05 ± 0,03	0,05 ± 0,01
Cl-2	0,05 ± 0,01	0,04 ± 0,01	0,04 ± 0,01	0,04 ± 0,01
Hydroxyhexadecenoylcarnitine, µM	0,04 ± 0,02	0,05 ± 0,01	0,05 ± 0,01	0,05 ± 0,01	0.67	0.33
Cl-1	0,04 ± 0,02	0,05 ± 0,01	0,05 ± 0,01	0,05 ± 0,01
Cl-2	0,05 ± 0,02	0,04 ± 0,01	0,05 ± 0,01	0,04 ± 0,01
Octadecenoylcarnitine, µM	0,17 ± 0,06	0,25 ± 0,09***	0,23 ± 0,10**	0,19 ± 0,05	<0,001	<0,01
Cl-1	0,16 ± 0,06	0,24 ± 0,10	0,23 ± 0,12	0,22 ± 0,05
Cl-2	0,19 ± 0,06	0,25 ± 0,07	0,21 ± 0,05	0,15 ± 0,03##
Hydroxyoctadecenoylcarnitine, µM	0,05 ± 0,01	0,05 ± 0,02	0,05 ± 0,02	0,04 ± 0,01	0.98	0.15
Cl-1	0,04 ± 0,01	0,05 ± 0,02	0,05 ± 0,02	0,05 ± 0,01
Cl-2	0,05 ± 0,01	0,04 ± 0,02#	0,04 ± 0,01	0,04 ± 0,01
Octadecadienylcarnitine, µM	0,11 ± 0,03	0,12 ± 0,07	0,11 ± 0,03	0,10 ± 0,03	0.12	0.14
Cl-1	0,10 ± 0,03	0,13 ± 0,09	0,11 ± 0,04	0,11 ± 0,03
Cl-2	0,11 ± 0,03	0,11 ± 0,03	0,10 ± 0,03	0,09 ± 0,02
lysoPhosphatidylcholine acyl C16:0, µM	151,74 ± 53,75	146,86 ± 51,52	172,71 ± 74,45	159,56 ± 63,64*	0.26	<0,001
Cl-1	128,78 ± 34,78	152,62 ± 56,05	170,95 ± 73,33	178,54 ± 66,61
Cl-2	188,48 ± 59,20	138,03 ± 44,04#	175,55 ± 79,17	131,94 ± 49,58###
lysoPhosphatidylcholine acyl C16:1, µM	4,28 ± 1,88	3,19 ± 1,44	4,27 ± 2,22	4,16 ± 1,93	<0,01	<0,01
Cl-1	3,53 ± 1,23	3,50 ± 1,41	4,23 ± 2,18	4,42 ± 1,29
Cl-2	5,49 ± 2,15	2,72 ± 1,38##	4,34 ± 2,37	3,78 ± 2,63###
lysoPhosphatidylcholine acyl C17:0, µM	2,10 ± 0,84	1,76 ± 0,76	2,29 ± 1,08	2,25 ± 0,79*	<0,01	<0,01
Cl-1	1,81 ± 0,56	1,94 ± 0,85	2,24 ± 0,97	2,48 ± 0,74
Cl-2	2,56 ± 1,01	1,49 ± 0,51##	2,37 ± 1,28	1,91 ± 0,76###
lysoPhosphatidylcholine acyl C18:0, µM	50,51 ± 22,58	35,96 ± 16,81	45,86 ± 17,99	46,25 ± 19,06	<0,001	<0,001
Cl-1	41,17 ± 14,12	38,98 ± 18,14	45,09 ± 16,52	51,70 ± 19,30
Cl-2	65,45 ± 25,83	31,33 ± 13,86##	47,10 ± 20,79#	38,33 ± 16,41###
lysoPhosphatidylcholine acyl C18:1, µM	32,32 ± 12,19	31,99 ± 14,11	41,08 ± 19,27**	42,94 ± 19,35***	<0,01	<0,01
Cl-1	26,88 ± 8,22	34,88 ± 15,81	41,90 ± 20,93	48,78 ± 21,14
Cl-2	41,04 ± 12,64	27,55 ± 9,93##	39,77 ± 16,98	34,45 ± 13,04###
lysoPhosphatidylcholine acyl C18:2, µM	43,82 ± 17,26	34,47 ± 15,48	45,21 ± 19,61	47,53 ± 23,02	<0,01	<0,01
Cl-1	36,69 ± 9,85	38,20 ± 17,97	44,88 ± 18,91	54,44 ± 25,41
Cl-2	55,22 ± 20,57	28,75 ± 8,24##	45,73 ± 21,47	37,47 ± 14,90###
lysoPhosphatidylcholine acyl C20:3, µM	4,37 ± 2,04	2,19 ± 1,08*	2,87 ± 1,06	3,08 ± 1,69	<0,001	<0,001
Cl-1	3,46 ± 1,36	2,48 ± 1,20	2,91 ± 1,03	3,55 ± 1,94
Cl-2	5,83 ± 2,14	1,75 ± 0,69###	2,82 ± 1,16#	2,40 ± 0,98###
lysoPhosphatidylcholine acyl C20:4, µM	10,77 ± 4,15	11,81 ± 4,34	12,75 ± 6,56	12,41 ± 6,72	0.47	<0,05
Cl-1	9,08 ± 3,09	11,81 ± 5,09	12,99 ± 7,80	13,92 ± 7,98
Cl-2	13,48 ± 4,27	11,82 ± 3,00	12,36 ± 4,11	10,21 ± 3,61###
lysoPhosphatidylcholine acyl C24:0, µM	0,50 ± 0,18	0,41 ± 0,15	0,44 ± 0,13	0,44 ± 0,14	<0,01	<0,01
Cl-1	0,42 ± 0,13	0,44 ± 0,18	0,43 ± 0,14	0,44 ± 0,08
Cl-2	0,62 ± 0,18	0,37 ± 0,10##	0,44 ± 0,11#	0,45 ± 0,21##
lysoPhosphatidylcholine acyl C26:0, µM	0,53 ± 0,41	0,38 ± 0,36	0,41 ± 0,30	0,38 ± 0,32	<0,001	0.13
Cl-1	0,40 ± 0,17	0,41 ± 0,45	0,40 ± 0,36	0,38 ± 0,19
Cl-2	0,72 ± 0,58	0,33 ± 0,17	0,43 ± 0,21	0,38 ± 0,45#
lysoPhosphatidylcholine acyl C26:1, µM	0,34 ± 0,14	0,33 ± 0,17	0,33 ± 0,18	0,32 ± 0,16	0.85	0.24
Cl-1	0,30 ± 0,12	0,35 ± 0,20	0,29 ± 0,17	0,33 ± 0,17
Cl-2	0,41 ± 0,14	0,32 ± 0,12	0,40 ± 0,17	0,31 ± 0,14
lysoPhosphatidylcholine acyl C28:0, µM	0,46 ± 0,34	0,34 ± 0,29	0,36 ± 0,26	0,38 ± 0,26	<0,001	<0,05
Cl-1	0,36 ± 0,14	0,37 ± 0,34	0,39 ± 0,33	0,37 ± 0,16
Cl-2	0,58 ± 0,47	0,29 ± 0,12#	0,32 ± 0,14	0,42 ± 0,38#
lysoPhosphatidylcholine acyl C28:1, µM	0,52 ± 0,24	0,38 ± 0,26	0,43 ± 0,23	0,42 ± 0,17	<0,001	<0,05
Cl-1	0,43 ± 0,14	0,41 ± 0,32	0,41 ± 0,25	0,44 ± 0,15
Cl-2	0,68 ± 0,29	0,34 ± 0,12##	0,45 ± 0,19	0,40 ± 0,20##
PC aa C24.0, µM	0,25 ± 0,14	0,23 ± 0,20	0,23 ± 0,16	0,21 ± 0,11	0.1	0.2
Cl-1	0,21 ± 0,08	0,25 ± 0,24	0,23 ± 0,20	0,19 ± 0,06
Cl-2	0,29 ± 0,18	0,20 ± 0,07	0,22 ± 0,08	0,23 ± 0,17
PC aa C28.1, µM	3,01 ± 0,75	2,11 ± 0,58*	2,41 ± 0,82	2,30 ± 0,74	<0,001	<0,001
Cl-1	2,71 ± 0,55	2,28 ± 0,58	2,46 ± 0,80	2,65 ± 0,70
Cl-2	3,50 ± 0,78	1,85 ± 0,48##	2,33 ± 0,86#	1,79 ± 0,45###
PC aa C30.0, µM	1,90 ± 0,74	1,45 ± 0,50	1,62 ± 0,69	1,52 ± 0,89	<0,01	<0,05
Cl-1	1,73 ± 0,64	1,52 ± 0,56	1,70 ± 0,80	1,83 ± 1,04
Cl-2	2,16 ± 0,83	1,33 ± 0,37	1,49 ± 0,45	1,06 ± 0,24##
PC aa C32.0, µM	10,69 ± 3,23	11,82 ± 3,48	13,13 ± 6,13*	12,21 ± 4,88**	0.24	<0,001
Cl-1	10,00 ± 2,62	12,18 ± 3,92	13,76 ± 6,81	14,92 ± 4,53
Cl-2	11,80 ± 3,88	11,27 ± 2,73	12,10 ± 4,92	8,27 ± 1,46###
PC aa C32.1, µM	11,77 ± 6,61	7,11 ± 3,19	9,33 ± 5,12	8,16 ± 4,23	<0,001	<0,01
Cl-1	10,26 ± 5,73	7,65 ± 2,82	9,62 ± 5,17	9,65 ± 4,35
Cl-2	14,19 ± 7,39	6,28 ± 3,61##	8,87 ± 5,22	6,01 ± 3,09###
PC aa C32.3, µM	0,24 ± 0,07	0,22 ± 0,07	0,23 ± 0,09	0,20 ± 0,06	0.09	<0,01
Cl-1	0,21 ± 0,06	0,22 ± 0,07	0,23 ± 0,08	0,23 ± 0,06
Cl-2	0,27 ± 0,07	0,23 ± 0,06	0,24 ± 0,11	0,16 ± 0,05###
PC aa C34.1, µM	139,15 ± 53,30	136,42 ± 42,27	154,44 ± 70,31	144,93 ± 54,67**	0.82	<0,001
Cl-1	127,55 ± 47,58	143,43 ± 44,42	159,60 ± 76,30	174,06 ± 50,87
Cl-2	157,72 ± 58,24	125,68 ± 37,64#	146,11 ± 61,41	102,55 ± 23,58###
PC aa C34.2, µM	338,67 ± 142,90	277,00 ± 79,15	330,50 ± 145,75	307,78 ± 140,63	<0,05	<0,001
Cl-1	316,79 ± 138,46	288,52 ± 84,83	334,76 ± 140,05	373,81 ± 143,16
Cl-2	373,67 ± 147,63	259,33 ± 68,54	323,62 ± 160,15	211,73 ± 59,58###
PC aa C34.3, µM	10,29 ± 5,06	5,46 ± 2,61*	7,52 ± 3,95	7,24 ± 3,68	<0,001	<0,001
Cl-1	9,03 ± 4,05	6,18 ± 2,50	7,28 ± 3,21	8,68 ± 4,07
Cl-2	12,30 ± 5,96	4,34 ± 2,45##	7,92 ± 5,05	5,13 ± 1,44###
PC aa C34.4, µM	0,70 ± 0,41	0,27 ± 0,13**	0,38 ± 0,22**	0,39 ± 0,26	<0,001	<0,01
Cl-1	0,59 ± 0,31	0,30 ± 0,13	0,36 ± 0,21	0,46 ± 0,32
Cl-2	0,89 ± 0,49	0,23 ± 0,12##	0,41 ± 0,25	0,28 ± 0,07###
PC aa C36.0, µM	1,57 ± 0,85	1,06 ± 0,59	1,37 ± 0,65	1,37 ± 0,67	<0,001	<0,001
Cl-1	1,30 ± 0,57	1,15 ± 0,70	1,37 ± 0,57	1,53 ± 0,60
Cl-2	2,01 ± 1,05	0,93 ± 0,33##	1,37 ± 0,80#	1,14 ± 0,73###
PC aa C36.1, µM	18,32 ± 7,35	11,50 ± 5,56*	14,06 ± 5,38	14,54 ± 5,35	<0,001	<0,001
Cl-1	15,91 ± 5,91	12,70 ± 5,53	14,19 ± 5,43	17,04 ± 4,87
Cl-2	22,17 ± 7,97	9,66 ± 5,26##	13,85 ± 5,53	10,91 ± 3,78###
PC aa C36.2, µM	125,91 ± 50,51	77,67 ± 35,78*	99,07 ± 38,03	104,34 ± 44,03	<0,001	<0,001
Cl-1	111,68 ± 39,57	86,66 ± 36,07	98,60 ± 34,07	126,25 ± 41,36
Cl-2	148,67 ± 58,74	63,88 ± 31,65##	99,84 ± 45,17	72,47 ± 24,28###
PC aa C36.3, µM	78,45 ± 34,07	44,88 ± 18,58*	58,84 ± 24,77	59,76 ± 27,49	<0,001	<0,001
Cl-1	70,38 ± 30,83	49,54 ± 18,28	59,39 ± 24,63	72,83 ± 28,16
Cl-2	91,37 ± 36,04	37,73 ± 17,21##	57,96 ± 25,97	40,75 ± 10,20###
PC aa C36.4, µM	120,26 ± 42,52	127,91 ± 42,11	127,46 ± 66,07	111,14 ± 52,68	0.19	<0,01
Cl-1	111,80 ± 36,63	120,34 ± 45,16	131,74 ± 73,71	130,10 ± 57,12
Cl-2	133,79 ± 48,81	139,53 ± 35,25	120,55 ± 53,52	83,57 ± 30,19###
PC aa C36.5, µM	9,59 ± 4,92	6,53 ± 4,18	7,41 ± 5,02	5,77 ± 2,80	<0,001	<0,01
Cl-1	8,80 ± 5,50	6,90 ± 4,96	7,12 ± 4,44	6,64 ± 3,23
Cl-2	10,86 ± 3,64	5,95 ± 2,65#	7,89 ± 6,02	4,51 ± 1,36###
PC aa C38.0, µM	3,26 ± 1,29	2,62 ± 0,99	3,08 ± 1,56	3,07 ± 1,29	<0,01	<0,001
Cl-1	2,84 ± 1,19	2,82 ± 1,06	3,07 ± 1,58	3,52 ± 1,42
Cl-2	3,93 ± 1,18	2,32 ± 0,81##	3,11 ± 1,59	2,42 ± 0,71###
PC aa C38.1, µM	1,49 ± 1,12	0,98 ± 0,72	1,13 ± 0,78	1,30 ± 0,66	<0,01	0.45
Cl-1	1,27 ± 0,65	1,10 ± 0,85	1,14 ± 0,79	1,39 ± 0,47
Cl-2	1,87 ± 1,60	0,80 ± 0,42	1,09 ± 0,79	1,18 ± 0,88
PC aa C38.3, µM	41,54 ± 19,61	21,09 ± 8,54**	25,80 ± 9,83**	25,56 ± 11,95	<0,001	<0,001
Cl-1	35,27 ± 14,13	23,25 ± 8,23	26,30 ± 10,02	30,47 ± 13,04
Cl-2	51,57 ± 23,25	17,79 ± 8,20##	24,99 ± 9,88#	18,43 ± 4,68###
PC aa C38.4, µM	92,36 ± 34,71	77,19 ± 28,58	82,38 ± 37,56	77,39 ± 32,93	<0,05	<0,001
Cl-1	81,85 ± 24,68	76,36 ± 30,11	82,54 ± 39,12	90,95 ± 33,48
Cl-2	109,19 ± 42,15	78,47 ± 27,04	82,12 ± 36,46	57,65 ± 20,39###
PC aa C38.5, µM	28,74 ± 9,86	24,68 ± 8,74	28,88 ± 13,73	27,16 ± 11,08	0.2	<0,01
Cl-1	26,58 ± 9,01	25,76 ± 9,76	29,33 ± 14,04	32,17 ± 11,19
Cl-2	32,20 ± 10,47	23,03 ± 6,88	28,16 ± 13,73	19,87 ± 5,73###
PC aa C38.6, µM	62,95 ± 27,79	72,99 ± 28,59*	74,38 ± 45,68	61,91 ± 30,63	<0,05	<0,001
Cl-1	58,39 ± 27,80	72,42 ± 33,98	75,82 ± 49,63	73,98 ± 33,53
Cl-2	70,25 ± 27,07	73,88 ± 18,56	72,05 ± 40,30	44,35 ± 13,40###
PC aa C40.1, µM	0,69 ± 0,64	0,55 ± 0,35	0,58 ± 0,33	0,58 ± 0,28	<0,01	<0,001
Cl-1	0,52 ± 0,23	0,60 ± 0,43	0,56 ± 0,35	0,57 ± 0,15
Cl-2	0,85 ± 0,86	0,48 ± 0,19#	0,64 ± 0,31#	0,62 ± 0,48###
PC aa C40.2, µM	0,64 ± 1,15	0,47 ± 0,82	0,46 ± 0,75	0,48 ± 0,68	<0,001	<0,01
Cl-1	0,39 ± 0,49	0,53 ± 0,97	0,45 ± 0,75	0,45 ± 0,40
Cl-2	1,03 ± 1,71	0,37 ± 0,53##	0,49 ± 0,78#	0,54 ± 0,97###
PC aa C40.3, µM	0,87 ± 0,92	0,69 ± 0,67	0,72 ± 0,60	0,73 ± 0,65	<0,01	<0,001
Cl-1	0,62 ± 0,33	0,76 ± 0,79	0,72 ± 0,59	0,74 ± 0,27
Cl-2	1,27 ± 1,36	0,58 ± 0,43##	0,73 ± 0,65#	0,72 ± 1,00###
PC aa C40.4, µM	2,78 ± 1,25	1,90 ± 0,84	2,25 ± 1,05	2,22 ± 0,94	<0,001	<0,001
Cl-1	2,29 ± 0,82	2,04 ± 0,80	2,20 ± 0,94	2,51 ± 0,83
Cl-2	3,56 ± 1,44	1,69 ± 0,88##	2,33 ± 1,23#	1,79 ± 0,95###
PC aa C40.5, µM	5,18 ± 1,99	3,88 ± 1,73	4,72 ± 2,02	4,50 ± 1,85	<0,001	<0,001
Cl-1	4,51 ± 1,40	4,20 ± 1,84	4,81 ± 2,05	5,36 ± 1,88
Cl-2	6,25 ± 2,36	3,38 ± 1,49##	4,57 ± 2,04#	3,24 ± 0,84###
PC aa C40.6, µM	22,21 ± 9,35	20,34 ± 9,48	21,26 ± 10,61	19,00 ± 9,41	0.07	<0,001
Cl-1	20,31 ± 8,90	21,05 ± 11,04	21,51 ± 11,49	22,85 ± 10,28
Cl-2	25,25 ± 9,56	19,25 ± 6,64	20,85 ± 9,45	13,41 ± 3,69###
PC aa C42.0, µM	0,76 ± 0,30	0,71 ± 0,25	0,76 ± 0,34	0,74 ± 0,25	0.48	<0,01
Cl-1	0,66 ± 0,19	0,75 ± 0,28	0,77 ± 0,33	0,83 ± 0,23
Cl-2	0,91 ± 0,37	0,65 ± 0,18#	0,76 ± 0,38	0,62 ± 0,22###
PC aa C42.1, µM	0,41 ± 0,24	0,37 ± 0,20	0,40 ± 0,21	0,40 ± 0,16	0.21	<0,01
Cl-1	0,33 ± 0,11	0,39 ± 0,23	0,40 ± 0,22	0,43 ± 0,13
Cl-2	0,53 ± 0,34	0,33 ± 0,12#	0,40 ± 0,21	0,35 ± 0,19###
PC aa C42.2, µM	0,41 ± 0,47	0,31 ± 0,36	0,32 ± 0,33	0,33 ± 0,33	<0,001	<0,001
Cl-1	0,28 ± 0,16	0,32 ± 0,38	0,31 ± 0,26	0,32 ± 0,16
Cl-2	0,61 ± 0,70	0,28 ± 0,35##	0,35 ± 0,42#	0,35 ± 0,49###
PC aa C42.4, µM	0,34 ± 0,47	0,25 ± 0,31	0,29 ± 0,38	0,30 ± 0,39	<0,01	<0,001
Cl-1	0,22 ± 0,18	0,27 ± 0,31	0,26 ± 0,31	0,29 ± 0,23
Cl-2	0,52 ± 0,69	0,23 ± 0,30##	0,33 ± 0,47#	0,33 ± 0,57###
PC aa C42.5, µM	0,38 ± 0,23	0,35 ± 0,16	0,41 ± 0,23	0,42 ± 0,25**	<0,05	<0,001
Cl-1	0,31 ± 0,11	0,37 ± 0,17	0,42 ± 0,22	0,48 ± 0,20
Cl-2	0,50 ± 0,32	0,31 ± 0,15##	0,40 ± 0,25#	0,34 ± 0,31###
PC aa C42.6, µM	0,40 ± 0,19	0,31 ± 0,14	0,35 ± 0,16	0,36 ± 0,16	<0,01	<0,01
Cl-1	0,34 ± 0,10	0,33 ± 0,17	0,34 ± 0,16	0,39 ± 0,14
Cl-2	0,49 ± 0,25	0,28 ± 0,08##	0,36 ± 0,15	0,32 ± 0,18###
PC ae C30.0, µM	0,33 ± 0,07	0,24 ± 0,07*	0,29 ± 0,08	0,28 ± 0,08	<0,001	<0,001
Cl-1	0,30 ± 0,06	0,25 ± 0,08	0,29 ± 0,09	0,30 ± 0,08
Cl-2	0,38 ± 0,07	0,22 ± 0,05##	0,29 ± 0,07	0,24 ± 0,05###
PC ae C30.2, µM	0,12 ± 0,08	0,10 ± 0,08	0,11 ± 0,07	0,10 ± 0,06	0.23	0.3
Cl-1	0,10 ± 0,03	0,11 ± 0,10	0,11 ± 0,08	0,10 ± 0,03
Cl-2	0,16 ± 0,11	0,09 ± 0,04	0,11 ± 0,07	0,10 ± 0,08
PC ae C32.1, µM	2,22 ± 0,71	2,06 ± 0,59	2,49 ± 1,11	2,44 ± 0,74*	0.12	<0,01
Cl-1	2,00 ± 0,48	2,15 ± 0,55	2,53 ± 1,19	2,86 ± 0,62
Cl-2	2,56 ± 0,90	1,92 ± 0,63#	2,42 ± 1,03	1,82 ± 0,38###
PC ae C32.2, µM	0,70 ± 0,21	0,63 ± 0,17	0,80 ± 0,39	0,74 ± 0,22*	<0,05	<0,01
Cl-1	0,62 ± 0,17	0,66 ± 0,18	0,80 ± 0,38	0,85 ± 0,16
Cl-2	0,82 ± 0,20	0,60 ± 0,15#	0,79 ± 0,42	0,57 ± 0,18###
PC ae C34.0, µM	0,51 ± 0,16	0,39 ± 0,14	0,48 ± 0,20	0,49 ± 0,19	<0,01	<0,001
Cl-1	0,46 ± 0,14	0,42 ± 0,12	0,49 ± 0,22	0,60 ± 0,16
Cl-2	0,59 ± 0,16	0,36 ± 0,16##	0,46 ± 0,17	0,33 ± 0,10###
PC ae C34.1, µM	5,15 ± 1,45	4,72 ± 1,55	5,59 ± 2,33	5,56 ± 1,65**	<0,05	<0,001
Cl-1	4,80 ± 1,29	5,07 ± 1,55	5,67 ± 2,41	6,55 ± 1,24
Cl-2	5,71 ± 1,56	4,20 ± 1,46#	5,46 ± 2,27	4,12 ± 0,97###
PC ae C34.2, µM	7,38 ± 3,29	4,71 ± 1,57*	6,55 ± 2,94	6,62 ± 2,13	<0,001	<0,001
Cl-1	6,61 ± 2,39	5,07 ± 1,61	6,48 ± 2,58	7,83 ± 1,63
Cl-2	8,61 ± 4,16	4,16 ± 1,39#	6,66 ± 3,57	4,87 ± 1,44###
PC ae C34.3, µM	4,58 ± 2,00	3,57 ± 1,27	5,20 ± 2,50	5,25 ± 2,01**	<0,001	<0,01
Cl-1	4,25 ± 1,61	3,79 ± 1,39	5,26 ± 2,35	6,22 ± 1,76
Cl-2	5,11 ± 2,48	3,24 ± 1,01	5,11 ± 2,82	3,85 ± 1,47###
PC ae C36.0, µM	1,01 ± 0,35	0,91 ± 0,28	0,99 ± 0,39	0,99 ± 0,34*	0.2	<0,001
Cl-1	0,88 ± 0,25	0,93 ± 0,28	0,99 ± 0,41	1,15 ± 0,27
Cl-2	1,21 ± 0,41	0,88 ± 0,29#	0,98 ± 0,37	0,75 ± 0,29###
PC ae C36.1, µM	3,92 ± 3,60	2,92 ± 2,63	3,32 ± 2,78	3,21 ± 2,32	<0,001	<0,001
Cl-1	2,99 ± 1,60	3,24 ± 3,10	3,06 ± 1,90	3,38 ± 1,41
Cl-2	5,41 ± 5,21	2,43 ± 1,65##	3,74 ± 3,87	2,97 ± 3,31###
PC ae C36.2, µM	5,85 ± 1,90	4,21 ± 1,55	5,44 ± 2,29	5,43 ± 2,04	<0,001	<0,001
Cl-1	5,30 ± 1,78	4,63 ± 1,60	5,33 ± 1,87	6,34 ± 1,88
Cl-2	6,74 ± 1,81	3,57 ± 1,26##	5,61 ± 2,93	4,10 ± 1,49###
PC ae C36.3, µM	3,81 ± 1,88	2,27 ± 0,88*	3,11 ± 1,30	3,19 ± 1,06	<0,001	<0,01
Cl-1	3,40 ± 1,39	2,46 ± 0,92	3,02 ± 1,06	3,71 ± 0,92
Cl-2	4,48 ± 2,38	1,98 ± 0,74#	3,26 ± 1,66	2,42 ± 0,73###
PC ae C36.4, µM	8,83 ± 3,85	5,80 ± 1,95*	7,44 ± 3,43	7,74 ± 2,64	<0,001	<0,01
Cl-1	7,86 ± 2,59	6,06 ± 1,87	7,21 ± 3,09	8,94 ± 2,22
Cl-2	10,37 ± 5,00	5,39 ± 2,06#	7,82 ± 4,03	5,99 ± 2,27###
PC ae C36.5, µM	6,64 ± 2,65	5,35 ± 1,93	7,21 ± 3,56	7,31 ± 3,07*	<0,01	<0,01
Cl-1	6,00 ± 1,76	5,43 ± 1,99	7,13 ± 3,41	8,51 ± 3,06
Cl-2	7,67 ± 3,48	5,22 ± 1,90	7,35 ± 3,94	5,57 ± 2,19###
PC ae C38.0, µM	1,62 ± 0,60	1,20 ± 0,52	1,46 ± 0,82	1,32 ± 0,56	<0,001	<0,01
Cl-1	1,46 ± 0,61	1,30 ± 0,58	1,42 ± 0,71	1,52 ± 0,61
Cl-2	1,89 ± 0,49	1,04 ± 0,40##	1,53 ± 0,99	1,02 ± 0,29###
PC ae C38.2, µM	2,75 ± 4,57	1,45 ± 1,76	1,71 ± 2,37	1,82 ± 2,29	<0,001	<0,001
Cl-1	1,76 ± 1,58	1,67 ± 2,04	1,57 ± 2,02	1,76 ± 1,17
Cl-2	4,34 ± 6,94	1,12 ± 1,22##	1,92 ± 2,93#	1,90 ± 3,40###
PC ae C38.3, µM	2,24 ± 2,35	1,54 ± 1,97*	1,72 ± 2,22	1,67 ± 1,82	<0,001	<0,001
Cl-1	1,84 ± 2,05	1,70 ± 2,19	1,69 ± 2,27	1,84 ± 1,93
Cl-2	2,86 ± 2,72	1,30 ± 1,62##	1,76 ± 2,24#	1,41 ± 1,70###
PC ae C38.4, µM	5,73 ± 1,86	4,47 ± 1,31	5,04 ± 1,92	5,02 ± 1,56	<0,01	<0,001
Cl-1	5,04 ± 1,17	4,55 ± 1,21	4,96 ± 1,84	5,70 ± 1,38
Cl-2	6,83 ± 2,24	4,34 ± 1,49#	5,16 ± 2,10	4,02 ± 1,29###
PC ae C38.5, µM	9,48 ± 3,75	8,31 ± 3,06	9,77 ± 4,58	10,09 ± 3,85*	0.09	<0,01
Cl-1	8,52 ± 2,47	8,56 ± 3,08	9,74 ± 4,66	11,76 ± 3,60
Cl-2	11,01 ± 4,91	7,92 ± 3,10	9,81 ± 4,62	7,67 ± 2,87###
PC ae C38.6, µM	4,00 ± 1,54	2,95 ± 1,13	3,85 ± 1,75	3,78 ± 1,49	<0,001	<0,01
Cl-1	3,60 ± 1,27	3,06 ± 1,20	3,76 ± 1,67	4,43 ± 1,46
Cl-2	4,63 ± 1,76	2,78 ± 1,05#	4,00 ± 1,92	2,84 ± 0,96###
PC ae C40.1, µM	1,37 ± 0,85	1,06 ± 0,78	1,18 ± 0,66	1,18 ± 0,58	<0,001	<0,01
Cl-1	1,11 ± 0,46	1,16 ± 0,90	1,13 ± 0,60	1,27 ± 0,50
Cl-2	1,79 ± 1,15	0,92 ± 0,55#	1,28 ± 0,76	1,06 ± 0,69###
PC ae C40.2, µM	1,56 ± 1,43	1,25 ± 0,65	1,40 ± 0,89	1,39 ± 0,85	0.13	<0,001
Cl-1	1,27 ± 0,71	1,36 ± 0,73	1,42 ± 0,95	1,56 ± 0,71
Cl-2	2,02 ± 2,09	1,08 ± 0,46#	1,36 ± 0,80	1,16 ± 1,01###
PC ae C40.3, µM	1,57 ± 2,41	1,14 ± 1,61	1,25 ± 1,93	1,27 ± 1,84	<0,001	<0,001
Cl-1	1,20 ± 1,82	1,24 ± 1,78	1,21 ± 1,96	1,35 ± 1,88
Cl-2	2,17 ± 3,10	0,97 ± 1,34#	1,32 ± 1,96	1,15 ± 1,87###
PC ae C40.4, µM	2,38 ± 1,42	1,78 ± 0,96	2,07 ± 1,33	2,13 ± 1,13	<0,001	<0,001
Cl-1	1,95 ± 1,02	1,85 ± 1,02	2,02 ± 1,31	2,29 ± 0,98
Cl-2	3,06 ± 1,71	1,67 ± 0,89##	2,14 ± 1,42#	1,90 ± 1,33###
PC ae C40.5, µM	2,32 ± 1,55	2,24 ± 1,26	2,45 ± 1,81	2,46 ± 1,46*	0.74	<0,01
Cl-1	1,89 ± 1,05	2,25 ± 1,09	2,30 ± 1,48	2,68 ± 1,42
Cl-2	2,99 ± 1,97	2,23 ± 1,53#	2,68 ± 2,31	2,15 ± 1,53###
PC ae C40.6, µM	2,31 ± 0,68	2,11 ± 0,69	2,35 ± 1,03	2,34 ± 0,80	0.34	<0,01
Cl-1	2,11 ± 0,62	2,16 ± 0,75	2,30 ± 1,03	2,69 ± 0,80
Cl-2	2,62 ± 0,69	2,03 ± 0,62	2,43 ± 1,08	1,83 ± 0,45###
PC ae C42.1, µM	0,62 ± 0,67	0,47 ± 0,51	0,51 ± 0,45	0,54 ± 0,42	<0,001	<0,01
Cl-1	0,45 ± 0,27	0,52 ± 0,62	0,50 ± 0,46	0,56 ± 0,32
Cl-2	0,89 ± 0,99	0,41 ± 0,30#	0,53 ± 0,45#	0,52 ± 0,55###
PC ae C42.2, µM	0,62 ± 0,54	0,47 ± 0,45	0,56 ± 0,37	0,55 ± 0,35	<0,001	<0,001
Cl-1	0,46 ± 0,20	0,53 ± 0,55	0,55 ± 0,38	0,59 ± 0,22
Cl-2	0,88 ± 0,79	0,38 ± 0,25##	0,58 ± 0,37#	0,51 ± 0,49###
PC ae C42.3, µM	0,96 ± 0,74	0,73 ± 0,58	0,84 ± 0,60	0,85 ± 0,55	<0,001	<0,001
Cl-1	0,74 ± 0,27	0,79 ± 0,62	0,77 ± 0,45	0,89 ± 0,34
Cl-2	1,30 ± 1,08	0,65 ± 0,53##	0,94 ± 0,80	0,80 ± 0,77###
PC ae C42.4, µM	1,09 ± 0,45	0,76 ± 0,32	0,93 ± 0,40	0,98 ± 0,39	<0,001	<0,001
Cl-1	0,93 ± 0,29	0,82 ± 0,32	0,91 ± 0,38	1,07 ± 0,30
Cl-2	1,35 ± 0,54	0,67 ± 0,31##	0,97 ± 0,45	0,86 ± 0,48###
PC ae C42.5, µM	2,39 ± 0,79	2,47 ± 0,74	2,70 ± 1,26	2,79 ± 0,98**	0.31	<0,01
Cl-1	2,13 ± 0,59	2,55 ± 0,71	2,66 ± 1,27	3,10 ± 0,96
Cl-2	2,80 ± 0,92	2,35 ± 0,77#	2,77 ± 1,29	2,33 ± 0,85###
PC ae C44.3, µM	0,23 ± 0,30	0,18 ± 0,20	0,19 ± 0,23	0,22 ± 0,26	<0,01	<0,05
Cl-1	0,17 ± 0,10	0,19 ± 0,21	0,18 ± 0,17	0,20 ± 0,13
Cl-2	0,34 ± 0,46	0,17 ± 0,19#	0,21 ± 0,30	0,24 ± 0,39#
PC ae C44.4, µM	0,51 ± 0,19	0,38 ± 0,14*	0,41 ± 0,14	0,45 ± 0,16	<0,001	<0,01
Cl-1	0,46 ± 0,13	0,41 ± 0,16	0,42 ± 0,14	0,51 ± 0,13
Cl-2	0,59 ± 0,23	0,33 ± 0,09#	0,41 ± 0,15	0,38 ± 0,18###
PC ae C44.5, µM	2,17 ± 0,70	2,22 ± 0,79	2,50 ± 1,23	2,48 ± 0,77**	0.19	<0,01
Cl-1	2,04 ± 0,54	2,36 ± 0,84	2,52 ± 1,34	2,85 ± 0,60
Cl-2	2,37 ± 0,88	2,02 ± 0,69	2,47 ± 1,09	1,94 ± 0,68###
PC ae C44.6, µM	1,63 ± 0,52	1,44 ± 0,48	1,65 ± 0,72	1,70 ± 0,57*	<0,05	<0,01
Cl-1	1,49 ± 0,39	1,50 ± 0,45	1,67 ± 0,74	1,95 ± 0,47
Cl-2	1,86 ± 0,62	1,33 ± 0,51#	1,63 ± 0,71	1,35 ± 0,52###
SM (OH) C14:1, µM	3,73 ± 1,06	3,45 ± 1,08	3,94 ± 1,65	3,81 ± 1,22	0.23	<0,001
Cl-1	3,55 ± 1,02	3,58 ± 1,19	4,01 ± 1,73	4,48 ± 0,96
Cl-2	4,01 ± 1,10	3,25 ± 0,90	3,81 ± 1,55	2,85 ± 0,84###
SM (OH) C16:1, µM	1,51 ± 0,45	1,69 ± 0,53	1,77 ± 0,77	1,63 ± 0,52	0.28	<0,01
Cl-1	1,45 ± 0,45	1,76 ± 0,59	1,84 ± 0,88	1,90 ± 0,45
Cl-2	1,61 ± 0,44	1,57 ± 0,42	1,64 ± 0,54	1,23 ± 0,34###
SM (OH) C22:1, µM	5,77 ± 2,22	2,83 ± 1,13***	3,31 ± 1,27***	3,61 ± 2,05	<0,001	<0,01
Cl-1	5,32 ± 1,76	3,01 ± 1,18	3,29 ± 1,31	4,18 ± 2,27
Cl-2	6,50 ± 2,71	2,55 ± 1,02#	3,33 ± 1,27	2,78 ± 1,40###
SM (OH) C22:2, µM	5,41 ± 1,52	3,98 ± 1,15	4,63 ± 1,51	4,58 ± 1,55	<0,001	<0,001
Cl-1	4,91 ± 1,43	4,24 ± 1,17	4,72 ± 1,54	5,16 ± 1,59
Cl-2	6,21 ± 1,36	3,58 ± 1,04##	4,47 ± 1,52#	3,74 ± 1,05###
SM (OH) C24:1, µM	0,57 ± 0,20	0,38 ± 0,14*	0,44 ± 0,16	0,44 ± 0,18	<0,001	<0,05
Cl-1	0,54 ± 0,18	0,41 ± 0,14	0,45 ± 0,17	0,49 ± 0,18
Cl-2	0,61 ± 0,23	0,34 ± 0,12#	0,42 ± 0,14	0,36 ± 0,15##
SM C16:0, µM	74,81 ± 21,13	76,98 ± 21,22	85,12 ± 31,63	83,88 ± 31,41**	0.52	<0,001
Cl-1	69,65 ± 18,15	80,70 ± 22,97	87,47 ± 35,44	99,69 ± 29,88
Cl-2	83,08 ± 23,49	71,28 ± 17,41#	81,33 ± 25,15	60,88 ± 15,63###
SM C16:1, µM	12,58 ± 3,71	12,72 ± 3,74	14,06 ± 5,74	12,08 ± 3,65	0.3	<0,01
Cl-1	11,58 ± 3,05	12,53 ± 4,13	14,27 ± 6,24	13,81 ± 3,16
Cl-2	14,17 ± 4,21	13,02 ± 3,17	13,72 ± 5,06	9,55 ± 2,81###
SM C18:0, µM	11,45 ± 4,20	16,06 ± 5,57***	14,89 ± 6,96*	12,91 ± 5,76	<0,001	<0,05
Cl-1	11,29 ± 4,63	16,55 ± 6,31	15,83 ± 8,12	15,50 ± 6,18
Cl-2	11,70 ± 3,54	15,31 ± 4,28	13,38 ± 4,37	9,15 ± 1,61##
SM C18:1, µM	6,64 ± 2,34	8,98 ± 2,96**	9,02 ± 4,14**	7,36 ± 2,46	<0,001	<0,05
Cl-1	6,37 ± 2,22	8,95 ± 3,37	9,41 ± 4,61	8,51 ± 2,43
Cl-2	7,07 ± 2,54	9,04 ± 2,32	8,40 ± 3,31	5,68 ± 1,30##
SM C20:2, µM	0,28 ± 0,09	0,28 ± 0,09	0,30 ± 0,13	0,26 ± 0,12	0.48	0.11
Cl-1	0,27 ± 0,09	0,29 ± 0,11	0,31 ± 0,14	0,30 ± 0,14
Cl-2	0,31 ± 0,09	0,26 ± 0,07	0,29 ± 0,11	0,21 ± 0,06#
SM C24:0, µM	8,97 ± 3,27	5,25 ± 1,85**	6,02 ± 1,84**	6,45 ± 3,68	<0,001	<0,001
Cl-1	7,76 ± 2,50	5,50 ± 2,05	5,98 ± 1,89	7,46 ± 4,34
Cl-2	10,91 ± 3,51	4,87 ± 1,48##	6,09 ± 1,84#	4,99 ± 1,73###
SM C24:1, µM	30,33 ± 9,71	31,81 ± 10,19	34,66 ± 12,98	33,99 ± 14,22*	0.45	<0,01
Cl-1	28,53 ± 9,16	33,82 ± 11,59	35,89 ± 14,54	40,13 ± 15,22
Cl-2	33,20 ± 10,20	28,71 ± 6,80#	32,67 ± 10,21	25,07 ± 5,49###
1 Values are shown as Mean ± SD. Total n 39 patients, separate in Cluster 1 (Cl-1, n=24) and Cluster 2 (Cl-2, n=15) according K-means clustering at increment 6 month vs baseline.
2 P values represent changes over time (p-time) and time x group interaction (p-time x group) derived from linear mixed model after log-transformed variables and corrected for multiple testing by the false discovery rate. Taking into account the co-founders: age, sex and cluster.
#, p<0.05; ##, p<0.01 and ###, p<0.0001 represents change over time differently between Cl-1 and Cl-2
