# Supplementary material for: Metabotypes of response to bariatric surgery independent of the magnitude of weight loss
Source: PLoS One. 2018 Jun 1;13(6):e0198214. doi: 10.1371/journal.pone.0198214 (PMC5983508; doi:10.1371/journal.pone.0198214)
Supplement: S7 Table — 1Values are shown as Mean ± SD 2P derived from t-test after log-transformed variables and corrected for multiple testing by false discovery rate. (XLS) [file pone.0198214.s012.xls]

## Sheet: Table S7
Table S7. Concentrations of metabolites in both clusters before the intervention1
	Cluster 1 (n=24)	Cluster 2 (n=15)	p-adjusted2
Isoleucine, µM	91.34 ± 25.15	111.19 ± 22.92	0.08
Leucine, µM	171.30 ± 42.45	207.47 ± 44.50	0.08
Valine, µM	290.13 ± 62.18	363.60 ± 87.34	0.06
Alanine, µM	419.42 ± 104.03	555.80 ± 120.59	<0.05
Proline, µM	199.75 ± 48.13	290.40 ± 124.15	0.07
Glycine, µM	275.25 ± 74.88	316.40 ± 107.26	0.28
Serine, µM	151.10 ± 29.94	177.93 ± 51.49	0.17
Tryptophan, µM	60.27 ± 13.65	78.35 ± 21.49	0.06
Phenylalanine, µM	80.91 ± 21.95	97.99 ± 16.91	0.06
Methionine, µM	26.67 ± 5.40	35.23 ± 8.48	0.05
Ornitine, µM	91.93 ± 30.26	119.18 ± 40.52	0.11
Arginine, µM	139.95 ± 37.84	162.07 ± 31.02	0.14
Histidine, µM	86.53 ± 12.95	115.52 ± 23.72	<0.05
Asparagine, µM	45.84 ± 9.65	53.55 ± 14.22	0.17
Aspartate, µM	22.10 ± 12.38	24.75 ± 14.73	0.66
Glutamate, µM	75.57 ± 63.92	99.25 ± 79.17	0.42
Glutamine, µM	699.63 ± 177.96	830.47 ± 290.65	0.22
Citrulline, µM	29.01 ± 7.81	38.77 ± 11.48	0.06
Tyrosine, µM	82.47 ± 21.05	108.45 ± 27.38	0.05
Threonine, µM	141.53 ± 41.30	167.50 ± 60.74	0.25
Lysine, µM	355.83 ± 63.70	423.27 ± 91.63	0.08
Creatinine, µM	76.91 ± 22.42	86.07 ± 15.84	0.23
Kynurenine, µM	2.85 ± 0.93	4.02 ± 1.25	0.05
Putrescine, µM	0.21 ± 0.09	0.24 ± 0.04	0.19
Sarcosine, µM	7.89 ± 3.83	9.86 ± 3.49	0.19
Serotonin, µM	0.60 ± 0.31	0.96 ± 0.44	0.08
Taurine, µM	103.31 ± 38.47	117.51 ± 45.65	0.40
Symmetric dimethylarginine, µM	1.23 ± 0.24	1.45 ± 0.34	0.11
Carnitine, µM	40.84 ± 11.49	53.21 ± 13.96	0.06
Acetylcarnitine, µM	7.71 ± 3.77	7.85 ± 4.71	0.95
Hydroxypropionylcarnitine, µM	0.23 ± 0.05	0.27 ± 0.06	0.13
Hexanoylcarnitine, µM	0.10 ± 0.05	0.12 ± 0.02	0.28
Glutarylcarnitine, µM	0.05 ± 0.02	0.06 ± 0.01	0.21
Pimelylcarnitine, µM	0.05 ± 0.01	0.05 ± 0.01	0.19
Octanoylcarnitine, µM	0.52 ± 0.13	0.57 ± 0.13	0.31
Decanoylcarnitine, µM	0.49 ± 0.13	0.59 ± 0.18	0.14
Decenoylcarnitine, µM	0.22 ± 0.07	0.29 ± 0.08	0.08
Decadienylcarnitine, µM	0.15 ± 0.04	0.18 ± 0.04	0.06
Tetradecenoylcarnitine, µM	0.19 ± 0.06	0.20 ± 0.06	0.56
Tetradecadienylcarnitine, µM	0.12 ± 0.04	0.13 ± 0.04	0.28
Hexadecenoylcarnitine, µM	0.11 ± 0.03	0.12 ± 0.03	0.25
Hexadecadienylcarnitine, µM	0.04 ± 0.01	0.05 ± 0.01	0.92
Hydroxyhexadecenoylcarnitine, µM	0.04 ± 0.02	0.05 ± 0.02	0.49
Octadecenoylcarnitine, µM	0.16 ± 0.06	0.19 ± 0.06	0.18
Hydroxyoctadecenoylcarnitine, µM	0.04 ± 0.01	0.05 ± 0.01	0.23
Octadecadienylcarnitine, µM	0.10 ± 0.03	0.11 ± 0.03	0.51
LysoPC a C16:0, µM	128.78 ± 34.78	188.48 ± 59.20	<0.05
LysoPC a C16:1, µM	3.53 ± 1.23	5.49 ± 2.15	0.05
LysoPC a C17:0, µM	1.81 ± 0.56	2.56 ± 1.01	0.07
LysoPC a C18:0, µM	41.17 ± 14.12	65.45 ± 25.83	0.05
LysoPC a C18:1, µM	26.88 ± 8.22	41.04 ± 12.64	<0.05
LysoPC a C18:2, µM	36.69 ± 9.85	55.22 ± 20.57	0.05
LysoPC a C20:3, µM	3.46 ± 1.36	5.83 ± 2.14	<0.05
LysoPC a C20:4, µM	9.08 ± 3.09	13.48 ± 4.27	<0.05
LysoPC a C24:0, µM	0.42 ± 0.13	0.62 ± 0.18	<0.05
LysoPC a C26:0, µM	0.40 ± 0.17	0.72 ± 0.58	0.15
LysoPC a C26:1, µM	0.30 ± 0.12	0.41 ± 0.14	0.07
LysoPC a C28:0, µM	0.36 ± 0.14	0.58 ± 0.47	0.19
LysoPC a C28:1, µM	0.43 ± 0.14	0.68 ± 0.29	0.05
PC aa C24:0, µM	0.21 ± 0.08	0.29 ± 0.18	0.27
PC aa C28:1, µM	2.71 ± 0.55	3.50 ± 0.78	<0.05
PC aa C30:0, µM	1.73 ± 0.64	2.16 ± 0.83	0.19
PC aa C32:0, µM	10.00 ± 2.62	11.80 ± 3.88	0.21
PC aa C32:1, µM	10.26 ± 5.73	14.19 ± 7.39	0.18
PC aa C32:3, µM	0.21 ± 0.06	0.27 ± 0.07	0.07
PC aa C34:1, µM	127.55 ± 47.58	157.72 ± 58.24	0.19
PC aa C34:2, µM	316.79 ± 138.46	373.67 ± 147.63	0.31
PC aa C34:3, µM	9.03 ± 4.05	12.30 ± 5.96	0.16
PC aa C34:4, µM	0.59 ± 0.31	0.89 ± 0.49	0.13
PC aa C36:0, µM	1.30 ± 0.57	2.01 ± 1.05	0.09
PC aa C36:1, µM	15.91 ± 5.91	22.17 ± 7.97	0.07
PC aa C36:2, µM	111.68 ± 39.57	148.67 ± 58.74	0.13
PC aa C36:3, µM	70.38 ± 30.83	91.37 ± 36.04	0.16
PC aa C36:4, µM	111.80 ± 36.63	133.79 ± 48.81	0.23
PC aa C36:5, µM	8.80 ± 5.50	10.86 ± 3.64	0.25
PC aa C38:0, µM	2.84 ± 1.19	3.93 ± 1.18	0.06
PC aa C38:1, µM	1.27 ± 0.65	1.87 ± 1.60	0.28
PC aa C38:3, µM	35.27 ± 14.13	51.57 ± 23.25	0.09
PC aa C38:4, µM	81.85 ± 24.68	109.19 ± 42.15	0.11
PC aa C38:5, µM	26.58 ± 9.01	32.20 ± 10.47	0.19
PC aa C38:6, µM	58.39 ± 27.80	70.25 ± 27.07	0.28
PC aa C40:1, µM	0.52 ± 0.23	0.85 ± 0.86	0.25
PC aa C40:2, µM	0.39 ± 0.49	1.03 ± 1.71	0.26
PC aa C40:3, µM	0.62 ± 0.33	1.27 ± 1.36	0.18
PC aa C40:4, µM	2.29 ± 0.82	3.56 ± 1.44	0.05
PC aa C40:5, µM	4.51 ± 1.40	6.25 ± 2.36	0.08
PC aa C40:6, µM	20.31 ± 8.90	25.25 ± 9.56	0.2
PC aa C42:0, µM	0.66 ± 0.19	0.91 ± 0.37	0.09
PC aa C42:1, µM	0.33 ± 0.11	0.53 ± 0.34	0.12
PC aa C42:2, µM	0.28 ± 0.16	0.61 ± 0.70	0.18
PC aa C42:4, µM	0.22 ± 0.18	0.52 ± 0.69	0.21
PC aa C42:5, µM	0.31 ± 0.11	0.50 ± 0.32	0.13
PC aa C42:6, µM	0.34 ± 0.10	0.49 ± 0.25	0.11
PC ae C30:0, µM	0.30 ± 0.06	0.38 ± 0.07	<0.05
PC ae C30:2, µM	0.10 ± 0.03	0.16 ± 0.11	0.15
PC ae C32:1, µM	2.00 ± 0.48	2.56 ± 0.90	0.12
PC ae C32:2, µM	0.62 ± 0.17	0.82 ± 0.20	0.05
PC ae C34:0, µM	0.46 ± 0.14	0.59 ± 0.16	0.07
PC ae C34:1, µM	4.80 ± 1.29	5.71 ± 1.56	0.16
PC ae C34:2, µM	6.61 ± 2.39	8.61 ± 4.16	0.19
PC ae C34:3, µM	4.25 ± 1.61	5.11 ± 2.48	0.31
PC ae C36:0, µM	0.88 ± 0.25	1.21 ± 0.41	0.07
PC ae C36:1, µM	2.99 ± 1.60	5.41 ± 5.21	0.19
PC ae C36:2, µM	5.30 ± 1.78	6.74 ± 1.81	0.08
PC ae C36:3, µM	3.40 ± 1.39	4.48 ± 2.38	0.21
PC ae C36:4, µM	7.86 ± 2.59	10.37 ± 5.00	0.18
PC ae C36:5, µM	6.00 ± 1.76	7.67 ± 3.48	0.19
PC ae C38:0, µM	1.46 ± 0.61	1.89 ± 0.49	0.08
PC ae C38:2, µM	1.76 ± 1.58	4.34 ± 6.94	0.26
PC ae C38:3, µM	1.84 ± 2.05	2.86 ± 2.72	0.3
PC ae C38:4, µM	5.04 ± 1.17	6.83 ± 2.24	0.06
PC ae C38:5, µM	8.52 ± 2.47	11.01 ± 4.91	0.18
PC ae C38:6, µM	3.60 ± 1.27	4.63 ± 1.76	0.15
PC ae C40:1, µM	1.11 ± 0.46	1.79 ± 1.15	0.13
PC ae C40:2, µM	1.27 ± 0.71	2.02 ± 2.09	0.28
PC ae C40:3, µM	1.20 ± 1.82	2.17 ± 3.10	0.36
PC ae C40:4, µM	1.95 ± 1.02	3.06 ± 1.71	0.11
PC ae C40:5, µM	1.89 ± 1.05	2.99 ± 1.97	0.15
PC ae C40:6, µM	2.11 ± 0.62	2.62 ± 0.69	0.09
PC ae C42:1, µM	0.45 ± 0.27	0.89 ± 0.99	0.19
PC ae C42:2, µM	0.46 ± 0.20	0.88 ± 0.79	0.15
PC ae C42:3, µM	0.74 ± 0.27	1.30 ± 1.08	0.15
PC ae C42:4, µM	0.93 ± 0.29	1.35 ± 0.54	0.06
PC ae C42:5, µM	2.13 ± 0.59	2.80 ± 0.92	0.08
PC ae C44:3, µM	0.17 ± 0.10	0.34 ± 0.46	0.25
PC ae C44:4, µM	0.46 ± 0.13	0.59 ± 0.23	0.15
PC ae C44:5, µM	2.04 ± 0.54	2.37 ± 0.88	0.28
PC ae C44:6, µM	1.49 ± 0.39	1.86 ± 0.62	0.14
SM (OH) C14:1, µM	3.55 ± 1.02	4.01 ± 1.10	0.28
SM (OH) C16:1, µM	1.45 ± 0.45	1.61 ± 0.44	0.36
SM (OH) C22:1, µM	5.32 ± 1.76	6.50 ± 2.71	0.23
SM (OH) C22:2, µM	4.91 ± 1.43	6.21 ± 1.36	0.06
SM (OH) C24:1, µM	0.54 ± 0.18	0.61 ± 0.23	0.36
SM C16:0, µM	69.65 ± 18.15	83.08 ± 23.49	0.16
SM C16:1, µM	11.58 ± 3.05	14.17 ± 4.21	0.13
SM C18:0, µM	11.29 ± 4.63	11.70 ± 3.54	0.84
SM C18:1, µM	6.37 ± 2.22	7.07 ± 2.54	0.47
SM C20:2, µM	0.27 ± 0.09	0.31 ± 0.09	0.28
SM C24:0, µM	7.76 ± 2.50	10.91 ± 3.51	0.05
SM C24:1, µM	28.53 ± 9.16	33.20 ± 10.20	0.25
1Values are shown as Mean ± SD
2 p derived from t test after log-transformed variables and corrected for multiple testing by false discovery rate.
