# Supplementary material for: Metabotypes of response to bariatric surgery independent of the magnitude of weight loss
Source: PLoS One. 2018 Jun 1;13(6):e0198214. doi: 10.1371/journal.pone.0198214 (PMC5983508; doi:10.1371/journal.pone.0198214)
Supplement: S8 Table — (CSV) [file pone.0198214.s013.csv]

SUBJECTS	SURGERY	AGE	GENDER	Group	MEDDM_T0	MEDCOL_T0	MEDINF_T0	MEDHTA_T0	GLU_T0	INS_T0	HOMA_T0	HBA1C_T0	HBA1C.mmol.mol_T0	PESO_T0	bmi_T0	CC_T0	CINT_T0	CAD_T0	TAD_T0	TAS_T0	TG_T0	COL_T0	LDL_T0	HDL_T0	VLDL_T0	PCR_T0	LEP_T0	ADIPO_T0	GOT_T0	GPT_T0	GGT_T0	URICO_T0	CREAT_T0	UREA_T0	HIERRO_T0	TRANSF_T0	FERR_T0	Ile_T0	Leu_T0	Val_T0	Ala_T0	Pro_T0	Gly_T0	Ser_T0	Trp_T0	Phe_T0	Met_T0	Orn_T0	Arg_T0
1	by pass	27	F	1	0	0	0	1	85	11.4	2.4	NA	NA	151	62.9	0.7	116	167	125	174	147	256	167	60	29.4	10.2	155	8.15	21	33	22	5.7	0.8	33	77	NA	53	53.9	105	192	498	160	270	161	52.4	62.1	19.7	89.2	110
2	by pass	19	F	2	0	0	0	0	78	12.1	2.32	NA	NA	139	47	NA	NA	NA	NA	NA	150	180	94	56	30	9	84	7.94	16	40	25	NA	0.8	29	113	290	25	95.7	188	317	558	249	288	174	72	98.3	36.6	104	166
3	by pass	42	F	1	0	0	0	0	75	8.41	1.56	5.4	35.51	84	29.8	0.7	90	126	79	111	45	211	114	88	9	3.05	27	16.7	24	39	20	2.7	0.8	28	142	251	15	57.8	119	183	194	153	252	143	42.6	50.8	23.3	90.4	101
4	by pass	37	F	2	0	0	0	0	71	12.8	2.25	5.1	32.23	136	53.1	1	157	162	73	127	109	205	146	37	21.8	8.89	46	4.68	21	37	20	4.9	0.7	22	64	289	18	84.5	180	296	439	216	298	144	74.4	94.8	28.3	104	142
5	tubular	42	F	1	0	0	0	0	82	6.01	1.22	5.6	37.69	121	46.6	0.9	123	132	84	122	30	102	24	72	6	NA	NA	NA	42	68	18	5.2	0.8	29	94	252	39.4	72	140	247	267	156	348	184	68.6	75.4	36.8	139	133
6	by pass	24	F	2	0	0	0	0	71	9.88	1.73	5.1	32.23	148	48.8	0.7	110	148	74	131	61	121	60.8	48	12.2	1.6	38	11.8	11	26	12	3.7	0.7	14	102	200	25	109	205	376	654	498	586	310	123	121	53	152	204
7	tubular	33	F	1	0	0	0	0	80	9.2	1.82	5.6	37.69	109	43.7	0.9	122	141	65	121	75	192	96	81	15	4.52	61	6.51	14	25	16	3.8	0.6	26	72	NA	24	73.3	147	261	351	155	288	125	61.1	66.7	24	62.8	132
8	tubular	55	F	1	0	0	1	0	90	3.4	0.76	5.5	36.6	109	41.8	0.9	124	136	75	128	53	181	99.4	71	10.6	NA	NA	NA	50	24	36	5.6	0.7	49	13	300	23	91.7	191	340	426	163	298	165	52.2	89.7	28.1	140	107
9	tubular	40	F	1	0	0	0	0	92	5.43	1.23	5.7	38.78	114	44	0.9	136	148	91	128	164	154	67.2	54	32.8	NA	NA	NA	21	11	16	5.1	0.7	24	36	288	48	83.8	183	320	443	222	236	188	62.3	100	23	75.6	179
10	tubular	47	M	1	0	0	0	0	84	6.98	1.45	5.5	36.6	120	40.6	NA	NA	NA	NA	NA	145	220	160	31	29	NA	NA	NA	15	30	52	5	1	24	113	235	101	113	225	325	389	255	293	134	68.1	72	30	85.9	133
11	tubular	33	M	1	0	0	1	0	75	13.3	2.47	5.7	38.78	171	54.4	1.1	166	149	88	148	79	144	83.2	45	15.8	0	NA	NA	31	29	26	5.8	0.7	30	42	159	273	70.7	133	250	325	162	209	127	51.5	67.6	23.2	82.4	112
12	by pass	57	F	2	0	0	0	0	108	16.8	4.47	NA	NA	135	55.5	0.9	147	162	95	140	268	261	162	45	53.6	5.33	61.5	17.1	19	38	28	4.82	0.7	38	127	293	25	87.6	170	253	606	248	529	216	48	105	-99	123	208
13	by pass	56	F	1	0	0	0	1	101	17.1	4.26	NA	NA	124	52.3	0.9	132	151	85	150	204	181	99.2	41	40.8	4.1	59	4.96	24	41	70	6.38	0.7	31	69	273	92	118	213	358	617	235	259	159	90.4	105	18.9	137	254
14	by pass	45	F	1	0	0	0	1	105	21.3	5.53	NA	NA	119	45.9	0.9	128	143	NA	NA	225	207	97	65	45	21.9	62.3	4.7	19	30	16	4.4	0.7	23	61	NA	15	105	192	329	460	153	201	124	75.3	87.3	32.8	56.6	173
15	by pass	55	F	1	0	0	0	1	139	36.6	12.6	NA	NA	154	62.5	1	156	156	90	180	145	254	163	62	29	6.82	75.6	7.19	68	76	35	6.2	0.6	19	132	284	372	82.1	165	290	452	243	210	158	51.8	77.6	28.1	112	124
16	by pass	39	F	1	0	0	0	1	106	20	5.24	5.8	39.88	162	61.7	0.9	147	164	102	144	143	232	162	41	28.6	5.63	99	5.56	22	39	26	5.7	0.7	24	56	374	35	110	163	297	425	260	237	167	45.7	69.2	22.3	91.1	181
17	by pass	29	F	1	0	0	0	0	159	17.6	6.91	NA	NA	146	49.9	0.9	104	110	103	159	171	295	154	107	34.2	29	65.8	12.6	26	49	28	4.8	1	56	45	292	65	83.3	179	267	421	207	251	133	72.4	104	29.7	99.6	169
18	by pass	27	F	1	0	0	0	0	103	29.5	7.49	5.8	39.88	114	47.5	1	133	137	85	112	247	227	131	47	49.4	17.9	46	5.44	26	48	40	5.8	0.6	21	46	264	51	131	223	374	528	194	208	176	76	85.5	29.7	120	117
19	by pass	41	F	2	0	0	0	0	106	13.3	3.47	NA	NA	128	53.3	0.8	123	156	90	150	73	250	173	62	14.6	29.8	78.4	4.61	18	36	14	3.3	0.9	29	NA	NA	NA	110	198	343	435	247	266	214	79.4	96.8	28.8	103	143
20	by pass	46	F	1	0	0	1	0	107	15	3.96	5.9	40.97	151	56.8	1.7	145	85	86	145	107	199	129	49	21.4	17.1	96	7.63	12	41	41	4.7	0.5	36	67	NA	49	110	217	415	504	235	291	175	76.1	104	30.8	132	197
21	by pass	41	F	2	0	0	0	0	127	15	4.7	6.4	46.44	133	52	0.7	125	180	106	131	110	156	94	40	22	13.9	60	8.88	26	53	23	4.7	0.6	23	48	NA	28	91.5	174	311	526	149	218	137	52.1	100	25.2	60.5	131
22	by pass	44	F	2	0	0	0	0	111	12.2	3.34	NA	NA	180	68.6	0.8	148	175	NA	NA	108	173	103	39	21.6	8.25	131	3.4	14	38	29	5.5	0.7	28	61	293	31	150	261	447	596	592	297	127	95.8	121	39.1	195	214
23	by pass	35	F	2	0	0	0	0	141	32.3	11.2	NA	NA	155	55.1	0.8	128	155	78	124	152	258	143	57	30.4	NA	68.6	4	13	46	37	6.1	0.9	16	65	248	18.6	114	195	365	588	338	283	129	77.8	86.6	30	77	113
24	by pass	58	F	2	0	0	1	0	100	16	3.94	5.7	38.78	122	50.6	0.8	114	144	66	136	225	248	NA	NA	45	1.79	114	NA	23	42	17	NA	0.8	40	86	217	73	118	229	431	603	352	367	216	85.9	90.6	37.5	160	146
25	by pass	37	F	2	0	0	0	0	100	12.8	3.16	NA	NA	130	46.6	0.9	135	156	102	142	104	190	126	43	20.8	3.29	45	7.92	39	82	23	4.7	0.9	43	76	NA	102	139	264	420	498	166	223	226	82.6	93.6	34	134	161
26	by pass	46	F	1	NA	NA	NA	NA	100	11.1	2.73	5.8	39.88	113	44.2	NA	NA	NA	NA	NA	135	287	165	56	27	NA	NA	NA	14	32	21	4.98	0.9	40	166	297	11.1	62.7	133	237	359	123	153	94.5	47.8	65.2	20.1	39.6	113
27	tubular	42	F	1	0	0	0	0	100	19.6	4.84	5.3	34.41	110	42.3	0.9	113	130	77	121	60	186	124	41	12	NA	NA	NA	13	43	22	5.5	0.9	47	30	253	73.3	90.3	156	236	255	124	433	149	44.3	57.4	22.3	80.9	103
28	tubular	59	F	1	0	1	0	1	117	11.6	3.35	5.5	36.6	105	41	0.9	122	139	NA	NA	236	207	124	36	47.2	NA	NA	NA	14	30	27	4.44	0.9	32	73	283	38.9	53.5	90.1	204	407	179	372	103	41	48.4	18.5	63.1	90.7
29	tubular	55	F	2	0	0	0	0	100	13.7	3.39	5.6	37.69	115	41.7	0.9	121	139	83	113	118	273	191	58	23.6	NA	NA	NA	24	30	18	4.6	0.7	45	57	290	15	84.1	154	271	463	178	284	121	56.8	73.1	30.5	140	150
30	by pass	46	M	1	0	0	0	0	263	21	13.6	NA	NA	200	59.7	1	177	170	85	128	150	226	149	47	30	11.6	124	7.46	83	157	86	6.5	1.1	31	69	NA	76	123	240	389	636	240	460	213	86.1	117	36.6	108	151
31	by pass	39	M	2	0	0	0	0	115	19	5.39	NA	NA	186	63.4	1	158	159	82	128	136	240	171	60	27.2	21.3	96	14.8	15	47	77	8.6	0.7	28	71	230	161	146	270	508	907	341	325	174	111	128	46.8	125	202
32	by pass	33	M	1	0	0	0	0	108	23.1	6.17	5.4	35.51	164	47.4	NA	NA	NA	NA	NA	110	170	112	29	22	NA	NA	NA	23	57	22	6.1	0.9	25	67	206	103	128	217	302	388	215	223	139	53.6	77.6	31.2	60.5	125
33	by pass	38	M	2	0	0	0	1	114	27.8	7.81	5.8	39.88	155	47.9	1.1	147	136	78	144	98	231	155	53	19.6	NA	41.3	7.7	12	61	23	6	1	49	79	289	186	108	207	433	459	178	226	136	73	77.3	25.5	73.6	137
34	tubular	37	M	1	0	0	0	1	101	23.7	5.91	5.3	34.41	190	68.1	0.9	168	182	65	119	71	164	125	25	14.2	11.7	44	1.72	16	49	NA	6.2	0.9	22	44	226	69	85.1	160	300	462	277	375	198	60.8	88.1	27.6	113	160
35	tubular	39	M	2	0	0	0	1	108	17.7	4.71	5.7	38.78	129	44.6	0.9	123	132	69	115	99	189	137	32	19.8	NA	NA	NA	20	47	38	8.3	0.8	38	107	280	203	139	281	473	562	278	327	184	91.5	110	42.7	172	151
36	tubular	35	M	1	0	0	0	0	106	16.1	4.21	5.8	39.88	145	46.3	1	134	136	80	112	190	208	144	26	38	NA	NA	NA	29	62	37	6.7	1.2	31	48	241	97	86.6	142	242	335	166	226	111	57.8	66.4	24.3	59.4	113
37	by pass	46	M	2	0	0	1	0	115	43	12.2	NA	NA	185	55.2	1.2	186	158	NA	NA	122	213	178	11	24.4	3.06	154	2.51	19	38	62	7.5	0.8	31	87	NA	NA	91.5	136	210	443	326	229	161	52	73.8	-99	64.6	163
38	tubular	41	M	1	0	0	0	0	102	21.9	5.52	5.2	33.32	133	42	1.1	140	126	70	137	80	197	134	47	16	NA	NA	NA	16	20	NA	6.8	0.8	26	133	259	172	71.4	144	259	434	235	266	137	53.7	65.8	25.3	48.2	128
39	by pass	26	M	1	0	0	0	0	108	42.7	11.4	NA	NA	176	55.5	1	152	158	60	120	88	171	116	37	17.6	3.51	104	8.59	19	43	39	6.7	0.7	44	35	232	45	136	234	346	490	282	247	163	54.8	139	33.8	120	153
[truncated: 644 more columns]
